# Supplementary material for: Crystal structure of langbeinite-related Rb0.743K0.845Co0.293Ti1.707(PO4)3
Source: Acta Crystallogr E Crystallogr Commun. 2015 Feb 7;71(Pt 3):251–3. doi: 10.1107/S2056989015001826 (PMC4350725; doi:10.1107/S2056989015001826)
Supplement: Supplementary file 1 [file e-71-00251-sup1.cif]

##############################################################################
#                                                                            #
# This CIF contains the data in a paper accepted for publication in          #
# Acta Crystallographica Section E. It conforms to the requirements of       #
# Notes for Authors for Acta Crystallographica Section E, and has been       #
# peer reviewed under the auspices of the IUCr Commission on Journals.       #
#                                                                            #
# Full details of the Crystallographic Information File format               #
# are given in the paper "The Crystallographic Information File (CIF):       #
# a New Standard Archive File for Crystallography" by S. R. Hall, F. H.      #
# Allen and I. D. Brown [Acta Cryst. (1991), A47, 655-685].                  #
#                                                                            #
# The current version of the core CIF dictionary is obtainable from          #
# ftp://ftp.iucr.org/pub/cif_core.dic.                                       #
#                                                                            #
# Software is freely available for graphical display of the structure(s)     #
# in this CIF. For information consult the CIF software page                 #
# http://www.iucr.org/resources/cif/software.                                #
#                                                                            #
# This file may be used for bona fide research purposes within the           #
# scientific community so long as proper attribution is given to the journal # 
# article from which it was obtained.                                        #
#                                                                            #
##############################################################################
data_global
_audit_creation_method     'WinGX routine CIF_UPDATE'
_audit_conform_dict_name     cif_core.dic
_audit_conform_dict_version     2.4.3
_journal_data_validation_number     ?
_journal_date_recd_electronic     2015-01-23
_journal_date_accepted     2015-01-27
_journal_name_full     'Acta Crystallographica, Section E'
_journal_year     2015
_journal_volume     71
_journal_issue      3
_journal_page_first     251
_journal_page_last     253
_journal_paper_category     GI
_journal_paper_doi     10.1107/S2056989015001826
_journal_coeditor_code     BR2246
_publ_contact_author_name     'Strutynska, Nataliia Yu.'
_publ_contact_author_address
;
Department of Inorganic Chemistry
Taras Shevchenko National University of Kyiv
64/13, Volodymyrska str.
01601 Kyiv, Ukraine
;
_publ_contact_author_email     'Strutynska_N@bigmir.net '
_publ_contact_author_fax     ' '
_publ_contact_author_phone     '+38(044)2393288'
_publ_section_title
;
Crystal structure of langbeinite-related
Rb~0.743~K~0.845~Co~0.293~Ti~1.707~(PO~4~)~3~
;
loop_
    _publ_author_name
    _publ_author_address
    'Strutynska, Nataliia Yu.'
;
Department of Inorganic Chemistry
Taras Shevchenko National University of Kyiv
64/13, Volodymyrska Str.
01601 Kyiv, Ukraine
;
    'Bondarenko, Marina A.'
;
Department of Inorganic Chemistry
Taras Shevchenko National University of Kyiv
64/13, Volodymyrska Str.
01601 Kyiv, Ukraine
;
    'Ogorodnyk, Ivan V.'
;
Department of Inorganic Chemistry
Taras Shevchenko National University of Kyiv
64/13, Volodymyrska Str.
01601 Kyiv, Ukraine
;
    'Baumer, Vyacheslav N.'
;
STC "Institute for Single Crystals"
NAS of Ukraine,
60 Lenin Ave.,
61001 Kharkiv, Ukraine
V.N. Karazin National University, 4,
Svobody Square, 61001 Kharkiv, Ukraine
;
    'Slobodyanik, Nikolay S.'
;
Department of Inorganic Chemistry
Taras Shevchenko National University of Kyiv
64/13, Volodymyrska Str.
01601 Kyiv, Ukraine
;
_publ_section_synopsis
;
Single crystals of the langbeinite-related phosphate
Rb~0.743~K~0.845~Co~0.293~Ti~1.707~(PO~4~)~3~ have been prepared by
crystallization of high-temperature self-flux
K~2~O--Rb~2~O--P~2~O~5~--TiO~2~--CoO.
;
data_I
_database_code_depnum_ccdc_archive 'CCDC 1045876'
_audit_creation_method     'WinGX routine CIF_UPDATE'
_chemical_name_systematic
;
Potassium rubidium cobalt(II)/titanium(IV) tris(orthophosphate)
;
_chemical_formula_sum     'Co0.293 K0.845 O12 P3 Rb0.743 Ti1.707'
_chemical_formula_structural     'Rb0.743 K0.845 Co0.293 Ti1.707 P3 O12'
_chemical_formula_iupac     'Rb0.743 K0.845 Co0.293 Ti1.707 (P O4)3'
_chemical_formula_weight     480.395
_symmetry_cell_setting     cubic
_symmetry_space_group_name_H-M     'P 21 3'
_symmetry_space_group_name_Hall     'P 2ac 2ab 3'
loop_
    _symmetry_equiv_pos_as_xyz
    'x, y, z'
    '-x+1/2, -y, z+1/2'
    'x+1/2, -y+1/2, -z'
    '-x, y+1/2, -z+1/2'
    'y, z, x'
    '-y+1/2, -z, x+1/2'
    'y+1/2, -z+1/2, -x'
    '-y, z+1/2, -x+1/2'
    'z, x, y'
    '-z, x+1/2, -y+1/2'
    '-z+1/2, -x, y+1/2'
    'z+1/2, -x+1/2, -y'
_cell_length_a     9.85270(10)
_cell_length_b     9.85270(10)
_cell_length_c     9.85270(10)
_cell_angle_alpha     90
_cell_angle_beta     90
_cell_angle_gamma     90
_cell_volume     956.458(17)
_cell_formula_units_Z     4
_cell_measurement_reflns_used     1414
_cell_measurement_theta_min     2.92
_cell_measurement_theta_max     34.85
_cell_measurement_temperature     293(2)
_exptl_crystal_description     tetrahedron
_exptl_crystal_colour     'dark red'
_exptl_crystal_size_max     0.1
_exptl_crystal_size_mid     0.07
_exptl_crystal_size_min     0.05
_exptl_crystal_density_diffrn     3.336
_exptl_crystal_density_method     'not measured'
_exptl_crystal_F_000     920
_exptl_absorpt_coefficient_mu     6.627
_exptl_absorpt_correction_type     multi-scan
_exptl_absorpt_process_details
;
(Blessing, 1995)
;
_exptl_absorpt_correction_T_min     0.5590
_exptl_absorpt_correction_T_max     0.7343
_exptl_special_details
;
;
_diffrn_ambient_temperature     293(2)
_diffrn_radiation_type     MoK\a
_diffrn_radiation_wavelength     0.71073
_diffrn_radiation_monochromator     graphite
_diffrn_measurement_device_type     'Oxford Diffraction Xcalibur-3'
_diffrn_measurement_method     '\f and \w scans'
_diffrn_reflns_number     1414
_diffrn_reflns_av_R_equivalents     0.0251
_diffrn_reflns_theta_min     2.92
_diffrn_reflns_theta_max     34.85
_diffrn_reflns_theta_full     34.85
_diffrn_measured_fraction_theta_max     1
_diffrn_measured_fraction_theta_full     1
_diffrn_reflns_limit_h_min     -10
_diffrn_reflns_limit_h_max     10
_diffrn_reflns_limit_k_min     0
_diffrn_reflns_limit_k_max     11
_diffrn_reflns_limit_l_min     1
_diffrn_reflns_limit_l_max     15
_diffrn_standards_number     0
_diffrn_standards_interval_count     0
_diffrn_standards_interval_time     0
_refine_special_details
;
Refinement of <i>F</i>^2^ against ALL reflections. The weighted <i>R</i>-factor
<i>wR</i> and goodness of fit <i>S</i> are based on <i>F</i>^2^, conventional
<i>R</i>-factors <i>R</i> are based on <i>F</i>, with <i>F</i> set to zero for
negative <i>F</i>^2^. The threshold expression of <i>F</i>^2^ >
\s(<i>F</i>^2^) is used only for calculating <i>R</i>-factors(gt) <i>etc</i>.
and is not relevant to the choice of reflections for refinement.
<i>R</i>-factors based on <i>F</i>^2^ are statistically about twice as large
as those based on <i>F</i>, and <i>R</i>- factors based on ALL data will be
even larger.
;
_reflns_number_total     1414
_reflns_number_gt     1312
_reflns_threshold_expression     I>2sigma(I)
_refine_ls_structure_factor_coef     Fsqd
_refine_ls_matrix_type     full
_refine_ls_R_factor_all     0.0306
_refine_ls_R_factor_gt     0.0258
_refine_ls_wR_factor_ref     0.0514
_refine_ls_goodness_of_fit_ref     1.053
_refine_ls_restrained_S_all     1.052
_refine_ls_number_reflns     1414
_refine_ls_number_parameters     67
_refine_ls_number_restraints     3
_refine_ls_hydrogen_treatment     undef
_refine_ls_weighting_scheme     calc
_refine_ls_weighting_details
         'calc w=1/[\s^2^(Fo^2^)+(0.0183P)^2^+0.0000P] where P=(Fo^2^+2Fc^2^)/3'
_atom_sites_solution_primary     direct
_atom_sites_solution_secondary     difmap
_refine_ls_shift/su_max     0.051
_refine_ls_shift/su_mean     0.002
_refine_diff_density_max     0.374
_refine_diff_density_min     -0.357
_refine_ls_extinction_method
;
SHELXL97 (Sheldrick, 2008)
;
_refine_ls_extinction_coef     0.0026(6)
_refine_ls_abs_structure_details
;
Flack (1983), 612 Friedel pairs
;
_refine_ls_abs_structure_Flack     0.024(10)
loop_
    _atom_type_symbol
    _atom_type_description
    _atom_type_scat_dispersion_real
    _atom_type_scat_dispersion_imag
    _atom_type_scat_source
    O O 0.0106 0.006 'International Tables Vol C Tables 4.2.6.8 and 6.1.1.4'
    P P 0.1023 0.0942 'International Tables Vol C Tables 4.2.6.8 and 6.1.1.4'
    Co Co 0.3494 0.9721 'International Tables Vol C Tables 4.2.6.8 and 6.1.1.4'
    Ti Ti 0.2776 0.4457 'International Tables Vol C Tables 4.2.6.8 and 6.1.1.4'
    K K 0.2009 0.2494 'International Tables Vol C Tables 4.2.6.8 and 6.1.1.4'
    Rb Rb -0.9393 2.9676 'International Tables Vol C Tables 4.2.6.8 and 6.1.1.4'
_computing_data_collection
;
CrysAlis CCD (Oxford Diffraction, 2006)
;
_computing_cell_refinement
;
CrysAlis CCD (Oxford Diffraction, 2006)
;
_computing_data_reduction
;
CrysAlis RED (Oxford Diffraction, 2006)
;
_computing_structure_solution
;
SHELXS97 (Sheldrick, 2008)
;
_computing_structure_refinement
;
SHELXL97 (Sheldrick, 2008)
;
_computing_molecular_graphics
;
DIAMOND (Brandenburg, 1999)
;
_computing_publication_material
;
WinGX (Farrugia, 2012) and enCIFer (Allen <i>et al.</i>,  2004)
;
loop_
    _atom_site_type_symbol
    _atom_site_label
    _atom_site_fract_x
    _atom_site_fract_y
    _atom_site_fract_z
    _atom_site_U_iso_or_equiv
    _atom_site_adp_type
    _atom_site_calc_flag
    _atom_site_refinement_flags
    _atom_site_occupancy
    _atom_site_disorder_assembly
    _atom_site_disorder_group
    Rb Rb1 0.71155(4) 0.71155(4) 0.71155(4) 0.02169(18) Uani d SP 0.540(9) . .
    K K1 0.71155(4) 0.71155(4) 0.71155(4) 0.02169(18) Uani d SP 0.330(18) . .
    Rb Rb2 0.93045(5) 0.93045(5) 0.93045(5) 0.0199(3) Uani d SP 0.203(8) . .
    K K2 0.93045(5) 0.93045(5) 0.93045(5) 0.0199(3) Uani d SP 0.514(17) . .
    Ti Ti1 0.14135(4) 0.14135(4) 0.14135(4) 0.00760(12) Uani d SP 0.8693(9) . .
    Co Co1 0.14135(4) 0.14135(4) 0.14135(4) 0.00760(12) Uani d SP 0.1307(9) . .
    Ti Ti2 0.41386(3) 0.41386(3) 0.41386(3) 0.00709(12) Uani d SP 0.838(3) . .
    Co Co2 0.41386(3) 0.41386(3) 0.41386(3) 0.00709(12) Uani d SP 0.162(3) . .
    P P1 0.45604(5) 0.22826(5) 0.12582(5) 0.00682(10) Uani d . 1 . .
    O O1 0.30739(16) 0.23395(16) 0.08086(17) 0.0141(3) Uani d . 1 . .
    O O2 0.54329(18) 0.29756(17) 0.01814(17) 0.0179(3) Uani d . 1 . .
    O O3 0.50157(16) 0.08190(16) 0.14744(18) 0.0168(3) Uani d . 1 . .
    O O4 0.47835(17) 0.30686(19) 0.25786(18) 0.0190(4) Uani d . 1 . .
loop_
    _atom_site_aniso_label
    _atom_site_aniso_U_11
    _atom_site_aniso_U_22
    _atom_site_aniso_U_33
    _atom_site_aniso_U_12
    _atom_site_aniso_U_13
    _atom_site_aniso_U_23
    Rb1 0.02169(18) 0.02169(18) 0.02169(18) 0.00120(13) 0.00120(13) 0.00120(13)
    K1 0.02169(18) 0.02169(18) 0.02169(18) 0.00120(13) 0.00120(13) 0.00120(13)
    Rb2 0.0199(3) 0.0199(3) 0.0199(3) -0.00172(19) -0.00172(19) -0.00172(19)
    K2 0.0199(3) 0.0199(3) 0.0199(3) -0.00172(19) -0.00172(19) -0.00172(19)
    Ti1 0.00760(12) 0.00760(12) 0.00760(12) 0.00051(11) 0.00051(11) 0.00051(11)
    Co1 0.00760(12) 0.00760(12) 0.00760(12) 0.00051(11) 0.00051(11) 0.00051(11)
    Ti2 0.00709(12) 0.00709(12) 0.00709(12) -0.00033(11) -0.00033(11)
                                                                    -0.00033(11)
    Co2 0.00709(12) 0.00709(12) 0.00709(12) -0.00033(11) -0.00033(11)
                                                                    -0.00033(11)
    P1 0.0059(2) 0.0076(2) 0.0070(2) -0.00019(16) 0.00100(16) -0.00054(17)
    O1 0.0088(7) 0.0167(8) 0.0169(8) 0.0001(5) -0.0032(6) 0.0021(6)
    O2 0.0183(9) 0.0185(8) 0.0170(8) 0.0001(7) 0.0075(6) 0.0049(6)
    O3 0.0160(8) 0.0130(8) 0.0214(8) 0.0064(6) 0.0022(6) 0.0034(6)
    O4 0.0196(9) 0.0229(10) 0.0146(8) -0.0027(7) 0.0001(7) -0.0099(6)
_geom_special_details
;
All e.s.d.'s (except the e.s.d. in the dihedral angle between two l.s. planes)
are estimated using the full covariance matrix. The cell e.s.d.'s are taken
into account individually in the estimation of e.s.d.'s in distances, angles
and torsion angles; correlations between e.s.d.'s in cell parameters are only
used when they are defined by crystal symmetry. An approximate (isotropic)
treatment of cell e.s.d.'s is used for estimating e.s.d.'s involving l.s.
planes.
;
loop_
    _geom_bond_atom_site_label_1
    _geom_bond_atom_site_label_2
    _geom_bond_site_symmetry_2
    _geom_bond_distance
    _geom_bond_publ_flag
    Rb1 O1 11_565 2.8956(17) no
    Rb1 O1 7_556 2.8956(17) no
    Rb1 O1 4_655 2.8956(17) no
    Rb1 O2 2_665 3.0780(19) no
    Rb1 O2 12_566 3.0780(19) no
    Rb1 O2 8_656 3.0780(19) no
    Rb1 O4 2_665 3.0945(18) no
    Rb1 O4 8_656 3.0945(18) no
    Rb1 O4 12_566 3.0945(18) no
    Rb2 O3 2_665 2.8703(18) no
    Rb2 O3 8_656 2.8703(18) no
    Rb2 O3 12_566 2.8703(18) no
    Rb2 O2 6_665 2.9452(19) no
    Rb2 O2 10_656 2.9452(19) no
    Rb2 O2 3_566 2.9452(19) no
    Rb2 O4 2_665 3.028(2) no
    Rb2 O4 8_656 3.028(2) no
    Rb2 O4 12_566 3.028(2) no
    Rb2 O4 6_665 3.219(2) no
    Rb2 O4 3_566 3.219(2) no
    Rb2 O4 10_656 3.219(2) no
    Ti1 O2 6_554 1.9404(17) no
    Ti1 O2 10_545 1.9404(17) no
    Ti1 O2 3_455 1.9404(17) no
    Ti1 O1 5 1.9657(16) no
    Ti1 O1 . 1.9657(16) no
    Ti1 O1 9 1.9657(16) no
    Ti2 O3 7_556 1.9494(16) no
    Ti2 O3 4_655 1.9494(16) no
    Ti2 O3 11_565 1.9494(16) no
    Ti2 O4 5 1.9691(17) no
    Ti2 O4 . 1.9691(17) no
    Ti2 O4 9 1.9691(17) no
    P1 O3 . 1.5252(17) no
    P1 O2 . 1.5266(17) no
    P1 O4 . 1.5299(17) no
    P1 O1 . 1.5312(16) no
loop_
    _geom_angle_atom_site_label_1
    _geom_angle_atom_site_label_2
    _geom_angle_atom_site_label_3
    _geom_angle_site_symmetry_1
    _geom_angle_site_symmetry_3
    _geom_angle
    _geom_angle_publ_flag
    O1 Rb1 O1 11_565 7_556 90.95(5) no
    O1 Rb1 O1 11_565 4_655 90.95(5) no
    O1 Rb1 O1 7_556 4_655 90.95(5) no
    O1 Rb1 O2 11_565 2_665 145.70(5) no
    O1 Rb1 O2 7_556 2_665 82.60(4) no
    O1 Rb1 O2 4_655 2_665 55.72(4) no
    O1 Rb1 O2 11_565 12_566 55.72(4) no
    O1 Rb1 O2 7_556 12_566 145.70(5) no
    O1 Rb1 O2 4_655 12_566 82.60(4) no
    O2 Rb1 O2 2_665 12_566 119.386(9) no
    O1 Rb1 O2 11_565 8_656 82.60(4) no
    O1 Rb1 O2 7_556 8_656 55.72(4) no
    O1 Rb1 O2 4_655 8_656 145.70(5) no
    O2 Rb1 O2 2_665 8_656 119.386(9) no
    O2 Rb1 O2 12_566 8_656 119.386(9) no
    O1 Rb1 O4 11_565 2_665 165.33(5) no
    O1 Rb1 O4 7_556 2_665 82.87(5) no
    O1 Rb1 O4 4_655 2_665 102.41(5) no
    O2 Rb1 O4 2_665 2_665 46.75(5) no
    O2 Rb1 O4 12_566 2_665 131.42(5) no
    O2 Rb1 O4 8_656 2_665 82.92(5) no
    O1 Rb1 O4 11_565 8_656 82.87(5) no
    O1 Rb1 O4 7_556 8_656 102.41(5) no
    O1 Rb1 O4 4_655 8_656 165.33(5) no
    O2 Rb1 O4 2_665 8_656 131.42(5) no
    O2 Rb1 O4 12_566 8_656 82.92(5) no
    O2 Rb1 O4 8_656 8_656 46.75(5) no
    O4 Rb1 O4 2_665 8_656 85.47(6) no
    O1 Rb1 O4 11_565 12_566 102.41(5) no
    O1 Rb1 O4 7_556 12_566 165.33(5) no
    O1 Rb1 O4 4_655 12_566 82.87(5) no
    O2 Rb1 O4 2_665 12_566 82.92(5) no
    O2 Rb1 O4 12_566 12_566 46.75(5) no
    O2 Rb1 O4 8_656 12_566 131.42(5) no
    O4 Rb1 O4 2_665 12_566 85.47(6) no
    O4 Rb1 O4 8_656 12_566 85.47(6) no
    O3 Rb2 O3 2_665 8_656 101.27(5) no
    O3 Rb2 O3 2_665 12_566 101.27(5) no
    O3 Rb2 O3 8_656 12_566 101.27(5) no
    O3 Rb2 O2 2_665 6_665 99.30(5) no
    O3 Rb2 O2 8_656 6_665 96.75(5) no
    O3 Rb2 O2 12_566 6_665 149.30(5) no
    O3 Rb2 O2 2_665 10_656 149.30(5) no
    O3 Rb2 O2 8_656 10_656 99.30(5) no
    O3 Rb2 O2 12_566 10_656 96.75(5) no
    O2 Rb2 O2 6_665 10_656 55.61(6) no
    O3 Rb2 O2 2_665 3_566 96.75(5) no
    O3 Rb2 O2 8_656 3_566 149.30(5) no
    O3 Rb2 O2 12_566 3_566 99.30(5) no
    O2 Rb2 O2 6_665 3_566 55.61(6) no
    O2 Rb2 O2 10_656 3_566 55.61(6) no
    O3 Rb2 O4 2_665 2_665 49.64(5) no
    O3 Rb2 O4 8_656 2_665 52.65(5) no
    O3 Rb2 O4 12_566 2_665 116.41(6) no
    O2 Rb2 O4 6_665 2_665 94.29(5) no
    O2 Rb2 O4 10_656 2_665 138.73(5) no
    O2 Rb2 O4 3_566 2_665 133.42(5) no
    O3 Rb2 O4 2_665 8_656 116.41(6) no
    O3 Rb2 O4 8_656 8_656 49.64(5) no
    O3 Rb2 O4 12_566 8_656 52.65(5) no
    O2 Rb2 O4 6_665 8_656 133.42(5) no
    O2 Rb2 O4 10_656 8_656 94.29(5) no
    O2 Rb2 O4 3_566 8_656 138.73(5) no
    O4 Rb2 O4 2_665 8_656 87.83(5) no
    O3 Rb2 O4 2_665 12_566 52.65(5) no
    O3 Rb2 O4 8_656 12_566 116.41(6) no
    O3 Rb2 O4 12_566 12_566 49.64(5) no
    O2 Rb2 O4 6_665 12_566 138.73(5) no
    O2 Rb2 O4 10_656 12_566 133.42(5) no
    O2 Rb2 O4 3_566 12_566 94.29(5) no
    O4 Rb2 O4 2_665 12_566 87.83(5) no
    O4 Rb2 O4 8_656 12_566 87.83(5) no
    O3 Rb2 O4 2_665 6_665 86.01(4) no
    O3 Rb2 O4 8_656 6_665 55.94(4) no
    O3 Rb2 O4 12_566 6_665 157.18(5) no
    O2 Rb2 O4 6_665 6_665 46.55(5) no
    O2 Rb2 O4 10_656 6_665 86.90(5) no
    O2 Rb2 O4 3_566 6_665 101.29(5) no
    O4 Rb2 O4 2_665 6_665 53.03(6) no
    O4 Rb2 O4 8_656 6_665 104.695(9) no
    O4 Rb2 O4 12_566 6_665 137.38(4) no
    O3 Rb2 O4 2_665 3_566 55.94(4) no
    O3 Rb2 O4 8_656 3_566 157.18(5) no
    O3 Rb2 O4 12_566 3_566 86.01(4) no
    O2 Rb2 O4 6_665 3_566 86.90(5) no
    O2 Rb2 O4 10_656 3_566 101.29(5) no
    O2 Rb2 O4 3_566 3_566 46.55(5) no
    O4 Rb2 O4 2_665 3_566 104.695(9) no
    O4 Rb2 O4 8_656 3_566 137.38(4) no
    O4 Rb2 O4 12_566 3_566 53.03(6) no
    O4 Rb2 O4 6_665 3_566 115.47(2) no
    O3 Rb2 O4 2_665 10_656 157.18(5) no
    O3 Rb2 O4 8_656 10_656 86.01(4) no
    O3 Rb2 O4 12_566 10_656 55.94(4) no
    O2 Rb2 O4 6_665 10_656 101.29(5) no
    O2 Rb2 O4 10_656 10_656 46.55(5) no
    O2 Rb2 O4 3_566 10_656 86.90(5) no
    O4 Rb2 O4 2_665 10_656 137.38(4) no
    O4 Rb2 O4 8_656 10_656 53.03(6) no
    O4 Rb2 O4 12_566 10_656 104.695(9) no
    O4 Rb2 O4 6_665 10_656 115.47(2) no
    O4 Rb2 O4 3_566 10_656 115.47(2) no
    O2 Ti1 O2 6_554 10_545 90.14(7) no
    O2 Ti1 O2 6_554 3_455 90.14(7) no
    O2 Ti1 O2 10_545 3_455 90.14(7) no
    O2 Ti1 O1 6_554 5 91.43(7) no
    O2 Ti1 O1 10_545 5 88.09(7) no
    O2 Ti1 O1 3_455 5 177.64(7) no
    O2 Ti1 O1 6_554 . 88.09(7) no
    O2 Ti1 O1 10_545 . 177.64(7) no
    O2 Ti1 O1 3_455 . 91.43(7) no
    O1 Ti1 O1 5 . 90.39(7) no
    O2 Ti1 O1 6_554 9 177.64(7) no
    O2 Ti1 O1 10_545 9 91.43(7) no
    O2 Ti1 O1 3_455 9 88.09(7) no
    O1 Ti1 O1 5 9 90.39(7) no
    O1 Ti1 O1 . 9 90.39(7) no
    O3 Ti2 O3 7_556 4_655 91.87(7) no
    O3 Ti2 O3 7_556 11_565 91.87(7) no
    O3 Ti2 O3 4_655 11_565 91.87(7) no
    O3 Ti2 O4 7_556 5 94.30(7) no
    O3 Ti2 O4 4_655 5 172.63(8) no
    O3 Ti2 O4 11_565 5 83.90(7) no
    O3 Ti2 O4 7_556 . 83.90(7) no
    O3 Ti2 O4 4_655 . 94.30(7) no
    O3 Ti2 O4 11_565 . 172.63(8) no
    O4 Ti2 O4 5 . 90.39(7) no
    O3 Ti2 O4 7_556 9 172.63(8) no
    O3 Ti2 O4 4_655 9 83.90(7) no
    O3 Ti2 O4 11_565 9 94.30(7) no
    O4 Ti2 O4 5 9 90.39(7) no
    O4 Ti2 O4 . 9 90.39(7) no
    O3 P1 O2 . . 110.75(9) no
    O3 P1 O4 . . 108.52(11) no
    O2 P1 O4 . . 106.48(10) no
    O3 P1 O1 . . 110.87(9) no
    O2 P1 O1 . . 108.74(10) no
    O4 P1 O1 . . 111.40(10) no
