# Supplementary material for: Crystal structure of langbeinite-related Rb0.743K0.845Co0.293Ti1.707(PO4)3
Source: Acta Crystallogr E Crystallogr Commun. 2015 Feb 7;71(Pt 3):251–3. doi: 10.1107/S2056989015001826 (PMC4350725; doi:10.1107/S2056989015001826)
Supplement: Supplementary file 2 [file e-71-00251-Isup2.hkl]

#
# h,k,l, Fc-squared, Fo-squared, sigma(Fo-squared) and status flag
#
data_I
_shelx_title ' z354redsa in P2(1)3'
_shelx_refln_list_code          4
_shelx_F_calc_maximum      191.12
_exptl_crystal_F_000       913.00
_reflns_d_resolution_high  0.6219
 
loop_
 _symmetry_equiv_pos_as_xyz
 'x, y, z'
 '-x+1/2, -y, z+1/2'
 'x+1/2, -y+1/2, -z'
 '-x, y+1/2, -z+1/2'
 'y, z, x'
 '-y+1/2, -z, x+1/2'
 'y+1/2, -z+1/2, -x'
 '-y, z+1/2, -x+1/2'
 'z, x, y'
 '-z, x+1/2, -y+1/2'
 '-z+1/2, -x, y+1/2'
 'z+1/2, -x+1/2, -y'
 
_cell_length_a     9.8527
_cell_length_b     9.8527
_cell_length_c     9.8527
_cell_angle_alpha  90.000
_cell_angle_beta   90.000
_cell_angle_gamma  90.000
 
_shelx_F_squared_multiplier     1.000
 
loop_
 _refln_index_h
 _refln_index_k
 _refln_index_l
 _refln_F_squared_calc
 _refln_F_squared_meas
 _refln_F_squared_sigma
 _refln_observed_status
  -1   1   1     2083.15     2112.76     44.73 o
   0   1   1       63.93       67.60      3.51 o
   1   1   1     2436.36     2397.70     49.40 o
   0   0   2      409.24      370.06     13.17 o
   1   0   2       98.87      101.50      6.57 o
  -1   1   2     2873.16     2878.26     33.45 o
   0   1   2     3979.24     4115.23     54.72 o
   1   1   2     2137.22     2202.36     29.32 o
  -2   2   2     1250.43     1259.89     38.76 o
  -1   2   2     2418.82     2368.46     38.76 o
   0   2   2      774.13      742.67     16.47 o
   1   2   2     1978.22     1987.82     30.88 o
   2   2   2      862.38      904.73     33.07 o
   1   0   3    31768.30    31529.54    324.20 o
   2   0   3     2015.67     1879.19     25.05 o
  -2   1   3    17283.85    16886.21    229.11 o
  -1   1   3    13475.38    13519.99    456.73 o
   0   1   3    36525.67    37954.49    507.25 o
   1   1   3    13549.31    13663.04    137.22 o
   2   1   3    18518.13    18517.44    184.29 o
  -2   2   3     2853.12     2799.27     36.22 o
  -1   2   3     7671.99     7532.68     79.50 o
   0   2   3    12328.90    12660.24    125.70 o
   1   2   3     7805.43     7581.83     70.03 o
   2   2   3     2807.85     2652.90     39.50 o
  -3   3   3     7443.19     7595.81    155.67 o
  -2   3   3     4106.44     4552.35     71.32 o
  -1   3   3     3280.83     3415.46     43.98 o
   0   3   3      168.04      161.69      7.93 o
   1   3   3     3179.71     3295.17     45.82 o
   2   3   3     4358.07     4689.45     61.13 o
   3   3   3     6849.21     7048.79    149.33 o
   0   0   4     1066.23     1365.82     37.78 o
   1   0   4     3246.48     3627.24     44.79 o
   2   0   4     4514.87     4070.97     99.27 o
   3   0   4     8069.35     8215.25    102.76 o
  -3   1   4     4365.76     4395.37     55.52 o
  -2   1   4      966.51     1107.96     22.62 o
  -1   1   4      169.05      209.09     11.81 o
   0   1   4      951.71      996.53     23.68 o
   1   1   4      143.29      198.41      9.90 o
   2   1   4      664.79      781.97     25.09 o
   3   1   4     4647.67     4725.99     61.85 o
  -3   2   4    10600.94    10563.65    113.40 o
  -2   2   4     8613.98     8459.74     92.84 o
  -1   2   4      392.25      338.95     29.47 o
   0   2   4     1272.09     1497.63     41.76 o
   1   2   4      146.71      127.01     11.00 o
   2   2   4     9365.55     9179.31    104.18 o
   3   2   4     9225.89     9606.25    110.92 o
  -3   3   4     1221.72     1230.07     20.41 o
  -2   3   4      293.35      318.70     20.43 o
  -1   3   4     6024.57     6055.46     95.22 o
   0   3   4      514.21      584.17     19.11 o
   1   3   4     5613.31     5519.09     70.11 o
   2   3   4      442.65      425.17     16.70 o
   3   3   4     1483.45     1466.41     31.65 o
  -4   4   4    10717.04    10649.11    140.10 o
  -3   4   4     1611.36     1614.50     30.40 o
  -2   4   4      915.98      898.24     36.46 o
  -1   4   4    12838.57    12701.16    134.84 o
   0   4   4     4108.51     3967.05     44.43 o
   1   4   4    13564.42    13181.53    143.91 o
   2   4   4      903.60      845.45     23.88 o
   3   4   4     1760.53     1697.23     45.64 o
   4   4   4    11597.38    11316.88    232.41 o
   1   0   5      645.28      615.56     16.17 o
   2   0   5     1363.40     1327.15     43.09 o
   3   0   5       66.98       76.56      6.16 o
   4   0   5     1252.69     1134.75     56.51 o
  -4   1   5      747.64      736.92     15.68 o
  -3   1   5     2082.93     2014.55     31.78 o
  -2   1   5      117.11      117.99      8.37 o
  -1   1   5      405.27      437.87     20.64 o
   0   1   5      975.82      910.00     38.69 o
   1   1   5      217.45      225.59     14.52 o
   2   1   5      350.82      340.64     17.62 o
   3   1   5     2210.26     2230.79     72.30 o
   4   1   5     1027.90     1036.11     27.57 o
  -4   2   5     6989.03     6935.32     84.08 o
  -3   2   5    11191.42    10973.13    102.70 o
  -2   2   5     1862.64     1905.46     41.21 o
  -1   2   5     2618.56     2628.28     46.80 o
   0   2   5     8107.55     8305.48    114.37 o
   1   2   5     2992.08     3027.46     54.97 o
   2   2   5     1583.90     1664.29     32.56 o
   3   2   5    10307.43    10294.51    124.61 o
   4   2   5     6370.06     6331.57    134.41 o
  -4   3   5     2882.05     2978.03     52.89 o
  -3   3   5     1141.07     1127.37     17.13 o
  -2   3   5     9568.90     9528.39     93.05 o
  -1   3   5      462.13      458.63     13.96 o
   0   3   5     2837.79     2830.40     57.49 o
   1   3   5      503.04      494.34     13.47 o
   2   3   5     9717.85     9512.71    112.85 o
   3   3   5     1388.89     1368.92     32.42 o
   4   3   5     3031.87     3131.11     54.34 o
  -4   4   5     1653.90     1560.23     35.68 o
  -3   4   5     1609.16     1568.33     34.81 o
  -2   4   5     3513.78     3478.76     51.32 o
  -1   4   5     9257.53     9121.66    123.96 o
   0   4   5     2154.12     2176.74     38.39 o
   1   4   5     9927.80     9536.06    138.52 o
   2   4   5     3632.02     3662.90     58.19 o
   3   4   5     1831.43     1815.28     60.62 o
   4   4   5     1765.28     1708.81     39.68 o
  -5   5   5    10491.61    10510.53    228.53 o
  -4   5   5     3013.11     2983.38     42.09 o
  -3   5   5     2151.66     2082.18     33.97 o
  -2   5   5      928.15      946.62     24.38 o
  -1   5   5      252.70      242.43     13.12 o
   0   5   5     3484.56     3445.68    103.83 o
   1   5   5      341.04      365.06     37.93 o
   2   5   5     1015.70     1044.45     30.17 o
   3   5   5     1769.79     1786.24     40.97 o
   4   5   5     2555.07     2573.81     52.26 o
   5   5   5     9255.96     9265.17    212.61 o
   0   0   6     5874.36     5648.38    182.81 o
   1   0   6    14241.15    14221.26    196.42 o
   2   0   6     1355.23     1435.37     48.90 o
   3   0   6     5751.53     5777.18    153.03 o
   4   0   6     2139.78     2234.92     55.11 o
   5   0   6     3288.45     3256.62     56.79 o
  -5   1   6     1430.25     1412.00     39.80 o
  -4   1   6      872.76      885.39     20.62 o
  -3   1   6    12053.50    12056.70    129.76 o
  -2   1   6     2060.00     1981.13     41.99 o
  -1   1   6     7680.51     7542.10     89.68 o
   0   1   6     9291.92     8891.96    124.50 o
   1   1   6     7660.04     7586.75    111.86 o
   2   1   6     2130.80     2170.66     49.06 o
   3   1   6    13317.18    13232.38    148.13 o
   4   1   6      979.70      960.22     28.19 o
   5   1   6     1616.08     1558.35     45.79 o
  -5   2   6      267.48      275.70     16.68 o
  -4   2   6     4327.97     4232.15     81.47 o
  -3   2   6     1962.00     1965.77     44.14 o
  -2   2   6     4657.37     4475.95     60.40 o
  -1   2   6     7347.33     7278.78    104.69 o
   0   2   6     2470.69     2382.82     48.44 o
   1   2   6     7225.30     7120.88    107.27 o
   2   2   6     4316.73     4207.61     61.64 o
   3   2   6     1577.28     1596.23     35.75 o
   4   2   6     3805.55     3906.27     83.98 o
   5   2   6      340.62      381.00     21.14 o
  -5   3   6     3388.49     3172.36     59.75 o
  -4   3   6     1728.63     1751.66     29.49 o
  -3   3   6     2414.03     2507.02     36.10 o
  -2   3   6     3139.08     3097.42     41.04 o
  -1   3   6      376.87      379.08     14.34 o
   0   3   6    14245.83    14862.26    182.19 o
   1   3   6      361.79      356.59     12.49 o
   2   3   6     2919.11     2922.37     62.23 o
   3   3   6     2651.13     2630.35     49.56 o
   4   3   6     1800.91     1832.20     46.74 o
   5   3   6     2872.36     2896.35     56.25 o
  -5   4   6     2756.09     2737.37     71.42 o
  -4   4   6      808.75      760.52     26.55 o
  -3   4   6      278.79      284.64     17.30 o
  -2   4   6     1580.54     1592.36     26.89 o
  -1   4   6     1129.70     1096.40     25.93 o
   0   4   6      730.58      794.96     21.22 o
   1   4   6     1020.16     1003.64     34.80 o
   2   4   6     1585.56     1628.12     42.67 o
   3   4   6      153.26      155.77     15.73 o
   4   4   6     1022.30     1003.15     32.37 o
   5   4   6     2905.75     2920.21     58.07 o
  -5   5   6      616.41      606.93     30.61 o
  -4   5   6       47.82       39.35      9.11 o
  -3   5   6     1304.82     1427.74     35.87 o
  -2   5   6     2451.35     2423.76     38.25 o
  -1   5   6     8000.87     7982.90    144.24 o
   0   5   6       13.35       24.06     12.71 o
   1   5   6     7622.17     7476.10    121.25 o
   2   5   6     1652.99     1734.51     49.79 o
   3   5   6     1438.89     1526.32     39.62 o
   4   5   6      165.42      139.55     21.76 o
   5   5   6      597.66      604.43     37.22 o
  -6   6   6     4640.66     4514.54    135.47 o
  -5   6   6      698.37      681.52     27.82 o
  -4   6   6     3171.46     3167.50    107.46 o
  -3   6   6      429.12      446.69     17.11 o
  -2   6   6      831.33      874.72     25.60 o
  -1   6   6      381.38      363.42     19.30 o
   0   6   6     3314.86     3360.36     71.47 o
   1   6   6      432.25      413.48     25.72 o
   2   6   6      929.23      958.88     38.45 o
   3   6   6      363.45      392.55     22.70 o
   4   6   6     3590.15     3430.23     65.31 o
   5   6   6      697.52      696.15     30.04 o
   6   6   6     4397.41     4640.22    145.30 o
   1   0   7      930.44      835.02     44.55 o
   2   0   7      191.49      189.01     26.90 o
   3   0   7      284.49      301.60     32.82 o
   4   0   7     7853.15     8040.22    201.97 o
   5   0   7     1320.63     1286.01     42.10 o
   6   0   7     2332.95     2377.30     60.80 o
  -6   1   7      102.82      112.10     13.84 o
  -5   1   7     1004.82     1009.58     34.91 o
  -4   1   7     2226.08     2237.01     37.77 o
  -3   1   7    12427.88    12572.02    375.23 o
  -2   1   7     5346.56     5275.35    224.29 o
  -1   1   7      701.97      680.50     21.32 o
   0   1   7      920.55      904.12     29.91 o
   1   1   7      616.10      600.05     25.75 o
   2   1   7     5783.39     5571.08    179.75 o
   3   1   7    11910.51    11708.78    170.37 o
   4   1   7     2872.86     2746.78     62.54 o
   5   1   7     1085.46     1103.46     40.79 o
   6   1   7       97.58       87.82     17.92 o
  -6   2   7     1376.89     1396.81     62.79 o
  -5   2   7     3517.72     3457.55     67.78 o
  -4   2   7     6448.65     6337.47    125.48 o
  -3   2   7      464.19      441.19     54.09 o
  -2   2   7     2708.44     2594.30     44.22 o
  -1   2   7      250.71      243.58     14.51 o
   0   2   7     4334.54     4313.50     75.85 o
   1   2   7      161.12      179.63     16.93 o
   2   2   7     2885.88     2734.11     59.95 o
   3   2   7      429.52      406.50     20.00 o
   4   2   7     6784.13     6697.28     94.67 o
   5   2   7     3665.91     3670.98     65.78 o
   6   2   7     1825.39     1764.13     54.65 o
  -6   3   7     2106.02     2082.28     47.39 o
  -5   3   7     2573.50     2535.80     47.97 o
  -4   3   7        0.77       27.27      9.71 o
  -3   3   7     2587.46     2651.82     49.78 o
  -2   3   7     2213.70     2140.78     84.21 o
  -1   3   7      859.91      846.93     27.77 o
   0   3   7    11915.33    11919.42    138.31 o
   1   3   7      979.23      935.70     21.89 o
   2   3   7     2130.22     2063.62     54.07 o
   3   3   7     2974.99     2923.18     55.13 o
   4   3   7        0.02       11.27     12.93 o
   5   3   7     2930.45     2813.21     57.28 o
   6   3   7     2261.40     2189.70     59.73 o
  -6   4   7     1745.67     1625.03     42.22 o
  -5   4   7      797.06      832.77     29.63 o
  -4   4   7      180.11      200.35     13.49 o
  -3   4   7     6991.68     7092.23     94.99 o
  -2   4   7      972.63      977.54     22.12 o
  -1   4   7      162.86      147.17     11.13 o
   0   4   7     2519.93     2586.44     43.99 o
   1   4   7      169.99      126.74     24.72 o
   2   4   7      987.58      943.60     37.02 o
   3   4   7     7669.08     7605.01    105.14 o
   4   4   7      258.41      252.06     19.53 o
   5   4   7      744.34      723.88     29.94 o
   6   4   7     1659.58     1643.98     48.36 o
  -6   5   7     2837.72     2805.88     58.59 o
  -5   5   7     1926.78     1982.28     50.81 o
  -4   5   7     1394.10     1382.48     37.47 o
  -3   5   7      573.89      604.42     24.78 o
  -2   5   7     4860.80     4919.02     63.17 o
  -1   5   7      785.54      836.08     24.58 o
   0   5   7      663.48      656.40     32.62 o
   1   5   7      839.87      866.37     35.79 o
   2   5   7     5018.88     5021.85     97.13 o
   3   5   7      442.97      502.65     34.11 o
   4   5   7     1352.53     1342.76     42.83 o
   5   5   7     2138.68     2124.18     51.86 o
   6   5   7     2973.11     2956.45     63.86 o
  -6   6   7     1142.88     1151.88     38.04 o
  -5   6   7      632.36      656.81     28.46 o
  -4   6   7     2034.57     2016.37     48.01 o
  -3   6   7     2549.34     2511.25     38.49 o
  -2   6   7     1110.08     1103.88     34.73 o
  -1   6   7     3338.19     3310.53     55.16 o
   0   6   7      803.89      820.71     80.08 o
   1   6   7     2892.24     2876.47     69.03 o
   2   6   7     1171.43     1183.55     43.75 o
   3   6   7     2587.87     2544.51     67.87 o
   4   6   7     2144.25     2131.31     51.99 o
   5   6   7      748.53      799.84     33.87 o
   6   6   7     1019.25     1016.43     38.14 o
  -7   7   7     2903.73     2771.19    109.39 o
  -6   7   7      301.34      294.26     22.48 o
  -5   7   7      105.16      110.99     15.95 o
  -4   7   7      263.92      272.13     20.13 o
  -3   7   7      431.36      432.03     31.09 o
  -2   7   7      476.07      437.16     25.68 o
  -1   7   7      880.45      925.34     36.85 o
   0   7   7     2889.86     2896.36     69.73 o
   1   7   7      964.37      943.41     39.94 o
   2   7   7      492.51      467.79     30.63 o
   3   7   7      337.53      332.60     27.58 o
   4   7   7      213.91      210.78     20.94 o
   5   7   7      153.77      170.05     21.26 o
   6   7   7      338.75      376.86     35.95 o
   7   7   7     2795.80     2771.01    115.07 o
   0   0   8       71.91       43.13     22.10 o
   1   0   8      735.80      717.98     54.98 o
   2   0   8     4326.37     4069.01    118.16 o
   3   0   8       31.78       46.67     21.18 o
   4   0   8     1825.62     1775.10     78.46 o
   5   0   8        6.76       28.40     17.12 o
   6   0   8     2566.68     2658.68     67.42 o
   7   0   8        3.81        0.00     16.35 o
  -7   1   8     3832.78     3933.82     84.93 o
  -6   1   8     3648.88     3715.00     83.71 o
  -5   1   8      280.35      276.87     21.28 o
  -4   1   8     2135.79     2043.98     82.55 o
  -3   1   8     3958.43     4071.55    168.29 o
  -2   1   8      909.80      938.01     26.53 o
  -1   1   8     1608.52     1599.94     53.18 o
   0   1   8      742.71      752.79     27.53 o
   1   1   8     1495.95     1359.11     41.43 o
   2   1   8      862.58      834.12     48.56 o
   3   1   8     3339.18     3305.26    104.86 o
   4   1   8     1785.57     1826.72     51.75 o
   5   1   8      329.17      326.43     65.25 o
   6   1   8     3442.44     3487.55     80.65 o
   7   1   8     3629.97     3808.52     90.19 o
  -7   2   8      356.46      349.58     40.60 o
  -6   2   8     3659.72     3569.31    120.82 o
  -5   2   8      636.34      592.47     47.76 o
  -4   2   8     2694.73     2574.70     95.52 o
  -3   2   8      282.06      298.12     15.97 o
  -2   2   8     5879.13     6169.89     83.52 o
  -1   2   8      827.07      792.81     25.62 o
   0   2   8     5631.50     5390.12    164.75 o
   1   2   8      941.40      901.05     60.23 o
   2   2   8     6128.92     6168.30    107.38 o
   3   2   8      407.30      427.47     26.57 o
   4   2   8     2263.12     2214.86     49.74 o
   5   2   8      601.29      623.78     33.37 o
   6   2   8     3648.55     3636.34     84.46 o
   7   2   8      398.16      341.84     31.51 o
  -7   3   8      299.69      270.91     35.62 o
  -6   3   8      601.96      652.08     71.25 o
  -5   3   8     2267.55     2275.99     63.49 o
  -4   3   8      573.28      627.89     28.23 o
  -3   3   8     1700.16     1769.07     36.81 o
  -2   3   8      341.55      366.22     17.73 o
  -1   3   8     2101.88     2119.18     54.49 o
   0   3   8       28.19       70.16     10.28 o
   1   3   8     2021.26     2164.79     53.55 o
   2   3   8      588.35      636.54     31.39 o
   3   3   8     1326.78     1242.22     44.87 o
   4   3   8      515.22      519.19     25.89 o
   5   3   8     1923.48     1897.08     48.12 o
   6   3   8      546.09      553.23     33.77 o
   7   3   8      304.24      293.46     28.25 o
  -7   4   8      453.75      447.51     34.84 o
  -6   4   8     1376.54     1425.46     52.21 o
  -5   4   8     2924.72     2799.88     71.86 o
  -4   4   8     1135.35     1190.30     38.73 o
  -3   4   8     5492.71     5615.74     90.35 o
  -2   4   8     3046.92     3064.95     54.92 o
  -1   4   8      206.09      194.83     17.23 o
   0   4   8       33.36       24.15     13.20 o
   1   4   8      246.59      284.97     25.69 o
   2   4   8     3046.48     3099.34     73.14 o
   3   4   8     5268.43     5289.92    104.55 o
   4   4   8     1021.23     1054.01     46.06 o
   5   4   8     2735.76     2697.03     59.39 o
   6   4   8     1067.28     1133.27     39.06 o
   7   4   8      508.56      509.23     29.48 o
  -7   5   8      803.21      817.40     33.45 o
  -6   5   8     1588.09     1491.18     43.30 o
  -5   5   8     1303.23     1338.93     63.98 o
  -4   5   8     1089.14     1102.75     33.42 o
  -3   5   8     1135.09     1132.44     27.66 o
  -2   5   8     2260.25     2224.90     40.04 o
  -1   5   8     2844.76     2836.51     65.81 o
   0   5   8     4374.51     4438.25     88.96 o
   1   5   8     3267.23     3315.36     75.67 o
   2   5   8     2334.48     2372.05     64.22 o
   3   5   8     1291.87     1257.58     62.70 o
   4   5   8      863.03      828.04     33.40 o
   5   5   8     1176.43     1231.03     40.69 o
   6   5   8     1668.32     1569.10     47.19 o
   7   5   8      772.62      735.46     34.51 o
  -7   6   8     1912.81     1874.08     51.42 o
  -6   6   8      713.95      673.96     30.27 o
  -5   6   8     1382.59     1387.83     35.09 o
  -4   6   8     1213.87     1239.06     36.80 o
  -3   6   8      622.02      632.12     26.13 o
  -2   6   8       84.26       91.76     11.39 o
  -1   6   8      531.66      537.05     41.90 o
   0   6   8     1078.90     1069.67     41.03 o
   1   6   8      483.21      482.04     29.86 o
   2   6   8       60.89       75.03     19.18 o
   3   6   8      630.01      624.88     35.79 o
   4   6   8      992.39      973.86     36.64 o
   5   6   8     1413.66     1429.00     46.92 o
   6   6   8      869.61      783.56     35.09 o
   7   6   8     1823.99     1871.91     54.64 o
  -7   7   8      626.20      589.41     37.68 o
  -6   7   8      394.37      371.92     25.26 o
  -5   7   8     2764.01     2759.22     55.75 o
  -4   7   8     2954.14     3112.22     63.00 o
  -3   7   8     1001.67      974.28     33.19 o
  -2   7   8     1363.38     1299.10     72.16 o
  -1   7   8      475.77      441.69     28.15 o
   0   7   8        4.57       17.36     38.14 o
   1   7   8      400.27      426.59     30.10 o
   2   7   8     1602.69     1607.11     55.52 o
   3   7   8      877.44      904.35     43.17 o
   4   7   8     2857.10     2920.04     79.03 o
   5   7   8     2659.60     2735.58     65.07 o
   6   7   8      401.74      398.55     28.34 o
   7   7   8      574.79      676.53     35.70 o
  -8   8   8      607.47      523.33     55.19 o
  -7   8   8        4.15        6.08     15.87 o
  -6   8   8       89.90      104.97     19.23 o
  -5   8   8      749.44      730.35     27.79 o
  -4   8   8     1646.91     1697.24     49.27 o
  -3   8   8     1143.53     1154.16     49.25 o
  -2   8   8      512.80      510.91     46.27 o
  -1   8   8      678.70      647.88     52.26 o
   0   8   8      309.69      313.13     35.19 o
   1   8   8      727.02      688.47     37.28 o
   2   8   8      561.55      564.47     34.79 o
   3   8   8     1138.16     1229.61     51.55 o
   4   8   8     1788.34     1846.58     64.52 o
   5   8   8      817.03      829.38     37.35 o
   6   8   8       30.57       73.90     25.97 o
   7   8   8        1.88       20.73     19.31 o
   8   8   8      719.28      535.35     59.89 o
   1   0   9      814.98      876.54     49.68 o
   2   0   9      344.71      351.61     38.37 o
   3   0   9     3173.77     3252.50    110.90 o
   4   0   9      467.23      463.98     44.37 o
   5   0   9     5835.74     5843.92    166.92 o
   6   0   9     1075.15     1092.99     44.25 o
   7   0   9      106.81      108.98     21.17 o
   8   0   9      140.50      170.04     38.17 o
  -8   1   9     2065.72     2129.59     99.32 o
  -7   1   9      502.43      510.72     49.94 o
  -6   1   9      621.15      596.16     51.40 o
  -5   1   9     1017.01      997.46     62.76 o
  -4   1   9     3896.47     3764.72    122.38 o
  -3   1   9      545.50      508.20     44.14 o
  -2   1   9      700.00      748.43     43.19 o
  -1   1   9     3863.79     3924.76     68.60 o
   0   1   9     4159.29     4354.85     88.33 o
   1   1   9     3677.77     3739.35    113.26 o
   2   1   9      764.20      842.11     51.41 o
   3   1   9      418.61      451.78     41.23 o
   4   1   9     3716.91     3696.47    120.34 o
   5   1   9      999.88     1021.03     42.62 o
   6   1   9      532.44      623.70     35.91 o
   7   1   9      403.58      439.16     31.07 o
   8   1   9     1926.60     2025.62     81.75 o
  -8   2   9      480.25      515.02     52.02 o
  -7   2   9     2189.39     2129.62     77.89 o
  -6   2   9      189.91      180.21     32.91 o
  -5   2   9      567.49      551.60     48.94 o
  -4   2   9      649.43      651.97     39.07 o
  -3   2   9     2514.76     2414.92     86.55 o
  -2   2   9     2031.43     2128.30     51.57 o
  -1   2   9     1970.56     2006.48     42.93 o
   0   2   9     3836.60     3935.68     94.13 o
   1   2   9     1901.06     1971.98     53.33 o
   2   2   9     2077.31     2067.15     56.73 o
   3   2   9     2767.03     2522.05     66.11 o
   4   2   9      832.58      847.19     59.05 o
   5   2   9      648.43      624.25     35.23 o
   6   2   9      112.94      115.76     22.12 o
   7   2   9     2122.34     2161.11     67.44 o
   8   2   9      352.27      406.22     33.22 o
  -8   3   9      449.23      456.93     35.77 o
  -7   3   9      134.49      105.25     23.45 o
  -6   3   9     1001.65      987.16     57.94 o
  -5   3   9     1205.21     1243.98     49.12 o
  -4   3   9      519.14      518.63     48.15 o
  -3   3   9      183.06      229.47     20.50 o
  -2   3   9      487.28      503.43     21.48 o
  -1   3   9      285.33      291.58     18.14 o
   0   3   9        3.62       20.31     13.27 o
   1   3   9      258.33      220.94     19.94 o
   2   3   9      261.53      293.56     19.44 o
   3   3   9      171.72      220.06     34.67 o
   4   3   9      373.70      445.98     69.15 o
   5   3   9     1486.66     1415.05     52.48 o
   6   3   9      994.24      962.15     44.74 o
   7   3   9      142.47       93.61     22.65 o
   8   3   9      608.51      653.97     40.85 o
  -8   4   9      413.70      458.37     34.99 o
  -7   4   9       36.75       37.06     40.03 o
  -6   4   9     2306.84     2330.98     69.85 o
  -5   4   9      177.87      196.76     23.71 o
  -4   4   9       91.12      110.72     19.42 o
  -3   4   9      802.47      809.87     29.14 o
  -2   4   9      767.56      782.17     28.69 o
  -1   4   9     4737.55     4615.73    203.22 o
   0   4   9      331.76      341.53     24.33 o
   1   4   9     4288.03     4398.59     91.97 o
   2   4   9      682.65      681.50     35.70 o
   3   4   9      642.85      591.05     45.59 o
   4   4   9      110.78       96.01     32.43 o
   5   4   9      230.54      198.22     21.24 o
   6   4   9     2353.20     2328.53     65.03 o
   7   4   9       24.49        2.90     42.71 o
   8   4   9      319.98      385.70     35.19 o
  -8   5   9      233.98      215.78     28.57 o
  -7   5   9     1133.07     1201.34     52.40 o
  -6   5   9      280.79      305.97     29.48 o
  -5   5   9     1950.02     1945.15     62.17 o
  -4   5   9     1001.70     1018.08     33.11 o
  -3   5   9      535.69      532.20     20.45 o
  -2   5   9      630.99      676.68     27.84 o
  -1   5   9     1067.82     1121.29     41.74 o
   0   5   9     2488.94     2466.20    116.89 o
   1   5   9     1094.66     1136.54     44.24 o
   2   5   9      588.07      596.18     34.88 o
   3   5   9      383.95      421.82     31.29 o
   4   5   9     1362.04     1271.78     82.55 o
   5   5   9     1974.38     2009.06     53.92 o
   6   5   9      304.26      334.35     26.74 o
   7   5   9     1013.02     1018.88     41.72 o
   8   5   9      281.39      329.82     33.23 o
  -8   6   9      536.04      552.46     39.04 o
  -7   6   9     1792.23     1796.17     91.64 o
  -6   6   9      104.15      105.29     22.53 o
  -5   6   9     1565.01     1602.51     56.58 o
  -4   6   9      828.54      826.01     31.11 o
  -3   6   9      222.85      231.02     27.31 o
  -2   6   9      294.73      274.09     21.48 o
  -1   6   9      154.78      147.21     29.84 o
   0   6   9     2282.93     2308.11     64.10 o
   1   6   9      328.30      352.01     37.11 o
   2   6   9      194.90      209.52     24.90 o
   3   6   9      182.48      217.54     35.41 o
   4   6   9      709.71      709.62     40.70 o
   5   6   9     1572.44     1571.51     94.76 o
   6   6   9      103.93      121.70     25.61 o
   7   6   9     2079.07     2180.02     78.45 o
   8   6   9      577.86      559.72     34.34 o
  -8   7   9      158.75      217.38     43.66 o
  -7   7   9     1321.57     1444.02    130.09 o
  -6   7   9      102.56      122.29     41.80 o
  -5   7   9       87.65       95.96     21.42 o
  -4   7   9      822.41      905.91     77.37 o
  -3   7   9      793.64      749.92     48.85 o
  -2   7   9     6695.87     6560.87    128.95 o
  -1   7   9      771.62      787.10     49.93 o
   0   7   9      208.58      252.59     24.64 o
   1   7   9      831.41      828.37     40.70 o
   2   7   9     6588.13     6682.32    137.79 o
   3   7   9      923.15      879.42     44.00 o
   4   7   9      803.26      827.31     65.41 o
   5   7   9      140.01      106.24     26.58 o
   6   7   9       71.71       92.56     26.40 o
   7   7   9     1224.15     1233.49     47.73 o
   8   7   9      224.64      220.53     26.60 o
  -8   8   9      476.05      454.42     44.33 o
  -7   8   9      256.40      252.06     33.76 o
  -6   8   9      696.67      741.20     41.91 o
  -5   8   9     1228.81     1301.04     79.99 o
  -4   8   9     1187.11     1202.96     51.47 o
  -3   8   9      283.46      257.33     49.55 o
  -2   8   9     1274.65     1260.07     53.71 o
  -1   8   9     1061.67     1033.43     65.95 o
   0   8   9      573.34      576.63     35.12 o
   1   8   9     1090.54     1033.01     45.54 o
   2   8   9     1419.13     1327.65     53.29 o
   3   8   9      480.03      425.68     48.87 o
   4   8   9     1082.34     1056.60     83.49 o
   5   8   9     1247.35     1189.82     56.00 o
   6   8   9      645.58      679.79     46.69 o
   7   8   9      262.02      252.08     26.54 o
   8   8   9      512.32      497.25     34.06 o
  -9   9   9      193.26      189.35     43.70 o
  -8   9   9      532.31      592.19     35.87 o
  -7   9   9      371.00      331.24     49.27 o
  -6   9   9      150.43      111.05     36.36 o
  -5   9   9      671.10      749.39     43.42 o
  -4   9   9      190.82      179.90     28.78 o
  -3   9   9     1218.26     1274.89     55.56 o
  -2   9   9        8.58        3.52     20.41 o
  -1   9   9     1204.69     1078.45     70.89 o
   0   9   9       32.66       54.90     30.24 o
   1   9   9     1201.65     1154.24     58.35 o
   2   9   9       11.98        0.00     27.36 o
   3   9   9      966.81      891.16    114.02 o
   4   9   9      186.25      151.57     26.05 o
   5   9   9      709.44      709.96     45.21 o
   6   9   9      148.89      163.77     28.66 o
   7   9   9      407.77      372.56     31.71 o
   8   9   9      441.20      437.42     33.79 o
   9   9   9      288.91      271.02     52.75 o
   0   0  10       22.77       24.88     21.64 o
   1   0  10       22.55        6.48     15.71 o
   2   0  10        5.92       21.49     17.21 o
   3   0  10     4338.05     4271.56    135.58 o
   4   0  10      236.55      219.37     36.03 o
   5   0  10      302.38      322.68     41.81 o
   6   0  10      823.35      895.57     67.29 o
   7   0  10      676.34      603.85     57.31 o
   8   0  10     1003.79     1005.82     71.95 o
   9   0  10      721.42      657.62     62.57 o
  -9   1  10      765.43      725.79     63.63 o
  -8   1  10      730.80      711.44     62.19 o
  -7   1  10      413.90      491.27     51.43 o
  -6   1  10      459.00      470.17     49.61 o
  -5   1  10      548.33      512.29     48.79 o
  -4   1  10     1061.90     1026.62     64.86 o
  -3   1  10     2697.77     2751.28    159.76 o
  -2   1  10     2274.80     2262.36     72.59 o
  -1   1  10     1331.22     1386.04     93.60 o
   0   1  10      209.54      218.70     22.22 o
   1   1  10     1301.51     1316.47     95.61 o
   2   1  10     2182.68     2017.43     83.87 o
   3   1  10     2935.44     2743.85    103.58 o
   4   1  10      925.70      962.01     61.42 o
   5   1  10      586.71      474.10     48.89 o
   6   1  10      618.29      621.76     57.16 o
   7   1  10      477.94      523.58     49.00 o
   8   1  10      796.27      768.23     65.90 o
   9   1  10      777.00      809.76     68.77 o
  -9   2  10      288.00      248.33     32.38 o
  -8   2  10      546.01      607.99     41.99 o
  -7   2  10      905.12      863.46     46.58 o
  -6   2  10       50.28       83.19     30.78 o
  -5   2  10     1258.19     1151.13     70.55 o
  -4   2  10      160.92      189.84     34.70 o
  -3   2  10     2417.66     2429.08     64.54 o
  -2   2  10     1392.22     1393.62     47.66 o
  -1   2  10     1544.73     1537.32     39.70 o
   0   2  10       23.85       30.68     17.33 o
   1   2  10     1426.98     1485.65     48.11 o
   2   2  10     1394.94     1315.14     65.59 o
   3   2  10     2513.93     2324.32     92.02 o
   4   2  10      194.05      184.53     35.40 o
   5   2  10     1413.83     1217.46     76.26 o
   6   2  10       39.03       41.48     31.13 o
   7   2  10      947.79      972.03     47.42 o
   8   2  10      513.18      453.47     36.30 o
   9   2  10      301.46      305.52     33.03 o
  -9   3  10      743.58      792.70     90.20 o
  -8   3  10      653.79      623.41     41.79 o
  -7   3  10     3284.62     3192.39     89.13 o
  -6   3  10      418.94      366.26     31.80 o
  -5   3  10      673.86      654.89     38.02 o
  -4   3  10     1615.95     1460.37     79.69 o
  -3   3  10      157.64      160.57     34.67 o
  -2   3  10     1155.07     1138.82     54.17 o
  -1   3  10      107.43      117.62     14.91 o
   0   3  10        6.81       28.32     15.55 o
   1   3  10      189.79      167.06     24.39 o
   2   3  10     1236.07     1240.91     38.35 o
   3   3  10      243.13      242.76     30.83 o
   4   3  10     1715.76     1697.13     59.93 o
   5   3  10      693.03      666.29     57.49 o
   6   3  10      480.32      539.41     37.10 o
   7   3  10     3441.06     3363.97    110.98 o
   8   3  10      597.34      565.30     39.30 o
   9   3  10      736.86      661.74     45.53 o
  -9   4  10      652.12      648.23     44.14 o
  -8   4  10      612.48      585.73     34.33 o
  -7   4  10      154.99      223.92     30.41 o
  -6   4  10     1201.81     1196.94     52.14 o
  -5   4  10      869.18      864.82     42.89 o
  -4   4  10     4097.07     4174.46    172.74 o
  -3   4  10      287.03      280.48     28.54 o
  -2   4  10     1528.23     1472.95     50.76 o
  -1   4  10     2083.83     1990.15     92.00 o
   0   4  10     2236.11     2281.33     63.37 o
   1   4  10     2262.29     2148.62     62.78 o
   2   4  10     1509.31     1524.91     53.91 o
   3   4  10      300.04      343.23     30.53 o
   4   4  10     4274.62     4372.97    195.33 o
   5   4  10      941.18      873.32     46.13 o
   6   4  10     1063.40     1009.56     71.42 o
   7   4  10      127.73      133.90     26.58 o
   8   4  10      630.47      683.48     45.20 o
   9   4  10      693.05      687.33     56.02 o
  -9   5  10     1206.96     1215.69     75.26 o
  -8   5  10      229.38      215.53     30.49 o
  -7   5  10      149.46      187.17     28.08 o
  -6   5  10      197.36      208.01     27.63 o
  -5   5  10      650.19      670.42     48.29 o
  -4   5  10      710.07      722.42     38.36 o
  -3   5  10      739.20      734.78     29.60 o
  -2   5  10      491.17      512.16     25.67 o
  -1   5  10     1887.06     1820.97     47.70 o
   0   5  10        5.59       12.72     16.65 o
   1   5  10     1787.28     1740.59     58.18 o
   2   5  10      515.60      523.29     34.24 o
   3   5  10      893.01      865.31     43.71 o
   4   5  10      847.78      799.54     43.21 o
   5   5  10      618.38      624.94     41.15 o
   6   5  10      172.13      162.13     27.79 o
   7   5  10      142.55      118.07     26.77 o
   8   5  10      282.05      302.71     48.17 o
   9   5  10     1098.51     1152.86     58.87 o
  -9   6  10       36.55       55.57     34.50 o
  -8   6  10     1117.66     1203.73     86.19 o
  -7   6  10      388.22      419.62     35.76 o
  -6   6  10      860.97      851.22     45.20 o
  -5   6  10      177.99      178.70     29.40 o
  -4   6  10      902.05      915.06     67.13 o
  -3   6  10      675.01      730.46     39.52 o
  -2   6  10      967.48      964.04     36.23 o
  -1   6  10      375.31      400.38     25.13 o
   0   6  10      982.28      995.17     54.33 o
   1   6  10      336.99      410.82     35.24 o
   2   6  10     1013.07     1045.17     46.68 o
   3   6  10      604.51      646.96     71.27 o
   4   6  10      939.59      980.02     48.51 o
   5   6  10      328.29      331.21     34.18 o
   6   6  10      932.52      927.13     85.27 o
   7   6  10      412.52      414.51     31.78 o
   8   6  10     1057.60     1104.48    158.23 o
   9   6  10       34.94        0.00     27.49 o
  -9   7  10      867.50      840.31     71.95 o
  -8   7  10      346.68      282.47     32.94 o
  -7   7  10        5.83        0.00     21.02 o
  -6   7  10      131.40      141.15     25.26 o
  -5   7  10      570.26      534.64     55.82 o
  -4   7  10     1274.33     1272.14     81.03 o
  -3   7  10      906.94      896.10     44.65 o
  -2   7  10      716.78      779.08     74.49 o
  -1   7  10     3911.18     3887.68     75.95 o
   0   7  10      617.37      623.68     36.15 o
   1   7  10     3645.29     3717.60     91.05 o
   2   7  10      653.26      708.76     41.10 o
   3   7  10      931.77      908.51     47.40 o
   4   7  10     1382.60     1497.69     84.98 o
   5   7  10      551.05      599.78     64.89 o
   6   7  10      151.57      142.22     33.68 o
   7   7  10       11.89       23.45     25.76 o
   8   7  10      318.35      353.59     35.22 o
   9   7  10      881.37      852.59     52.43 o
  -9   8  10      115.36      114.94     28.90 o
  -8   8  10     1721.87     1672.86     76.56 o
  -7   8  10      608.03      710.20     66.65 o
  -6   8  10      114.18      150.47     39.65 o
  -5   8  10      836.12      815.08     68.58 o
  -4   8  10       87.51      154.91     39.77 o
  -3   8  10      119.71       83.14     21.64 o
  -2   8  10     1264.91     1278.10     55.58 o
  -1   8  10      333.45      308.08     43.08 o
   0   8  10      864.21      899.78     43.55 o
   1   8  10      457.99      506.80     35.90 o
   2   8  10     1169.45     1087.79     50.34 o
   3   8  10       97.84      104.37     24.64 o
   4   8  10       77.79       97.95     26.38 o
   5   8  10      938.88      922.20     51.47 o
   6   8  10       78.63      117.45     72.43 o
   7   8  10      505.38      524.92     43.61 o
   8   8  10     1660.04     1681.45     59.32 o
   9   8  10      164.57      121.66     50.05 o
  -8   9  10      898.06      769.51     72.58 o
  -7   9  10      213.58      276.65     49.79 o
  -6   9  10      313.33      286.27     48.55 o
  -5   9  10     1101.62     1239.52     84.45 o
  -4   9  10      839.69      870.01     86.33 o
  -3   9  10      229.54      237.09     29.98 o
  -2   9  10      330.06      292.15     32.84 o
  -1   9  10      872.69      709.29     60.86 o
   0   9  10       15.40       49.05     31.77 o
   1   9  10     1104.94     1036.18     73.09 o
   2   9  10      283.51      264.38     30.44 o
   3   9  10      328.13      321.02     35.70 o
   4   9  10      801.18      837.82     48.81 o
   5   9  10     1018.27      983.95     52.96 o
   6   9  10      257.14      246.33     33.74 o
   7   9  10      220.30      276.87     35.74 o
   8   9  10      882.76      964.42     56.72 o
  -7  10  10      296.94      263.97     49.60 o
  -6  10  10      208.19      266.33     49.66 o
  -5  10  10      424.03      382.40     53.81 o
  -4  10  10     1525.51     1476.30     77.52 o
  -3  10  10      335.74      344.50     34.56 o
  -2  10  10      809.26      762.69     47.69 o
  -1  10  10      596.26      659.78     45.12 o
   0  10  10      896.06      936.23     71.63 o
   1  10  10      589.05      611.12     62.16 o
   2  10  10      746.63      725.89     66.20 o
   3  10  10      223.17      199.90     30.04 o
   4  10  10     1689.36     1709.00     68.19 o
   5  10  10      406.77      382.75     44.47 o
   6  10  10      198.18      246.18     35.10 o
   7  10  10      314.44      345.26     39.77 o
   1   0  11      193.52      190.93     26.78 o
   2   0  11      234.60      212.91     24.23 o
   3   0  11        2.51       11.99     17.18 o
   4   0  11      517.28      510.05     50.66 o
   5   0  11      293.36      225.80     40.09 o
   6   0  11     3331.90     3303.56    132.49 o
   7   0  11     1267.02     1329.28     85.11 o
   8   0  11     1424.03     1469.50     91.90 o
   9   0  11      530.27      487.57     55.32 o
  10   0  11      160.54      152.88     43.50 o
 -10   1  11      340.40      394.26     41.56 o
  -9   1  11      299.49      349.88     51.13 o
  -8   1  11       50.82       51.41     34.13 o
  -7   1  11       59.56       75.66     37.60 o
  -6   1  11       68.42       64.27     33.32 o
  -5   1  11      649.38      713.40     59.40 o
  -4   1  11     2204.27     2267.65    101.09 o
  -3   1  11      227.37      213.74     23.76 o
  -2   1  11      945.02     1032.13     44.66 o
  -1   1  11      671.42      701.77     44.61 o
   0   1  11     3636.33     3713.07     88.51 o
   1   1  11      729.84      675.39     36.64 o
   2   1  11      734.70      746.00     38.77 o
   3   1  11      327.07      333.15     39.62 o
   4   1  11     2436.89     2420.05    102.78 o
   5   1  11      569.33      534.36     55.19 o
   6   1  11       57.28       48.19     34.25 o
   7   1  11       65.41       73.62     36.27 o
   8   1  11       48.64       11.42     37.62 o
   9   1  11      357.06      408.44     55.55 o
  10   1  11      265.75      304.60     53.26 o
 -10   2  11      929.81      900.32     53.91 o
  -9   2  11     1337.57     1300.24     71.94 o
  -8   2  11       69.62      105.15     28.26 o
  -7   2  11      804.09      854.67     49.07 o
  -6   2  11      310.40      299.20     41.67 o
  -5   2  11     1621.43     1613.31     88.25 o
  -4   2  11       53.25       10.44     25.99 o
  -3   2  11      922.40      896.10     64.51 o
  -2   2  11       75.78       98.43     19.02 o
  -1   2  11      922.54      992.25     78.89 o
   0   2  11      254.23      281.77     53.44 o
   1   2  11     1051.47     1015.54     43.85 o
   2   2  11       92.40      104.44     28.64 o
   3   2  11      797.90      683.38     52.96 o
   4   2  11       94.46       95.69     33.28 o
   5   2  11     1343.05     1329.97     81.51 o
   6   2  11      373.07      422.74     53.69 o
   7   2  11      649.86      665.81     65.05 o
   8   2  11      110.63      153.92     40.29 o
   9   2  11     1425.36     1370.80     91.24 o
  10   2  11      923.28      973.61     82.35 o
 -10   3  11      181.13      224.20     55.33 o
  -9   3  11      192.04      212.13     32.48 o
  -8   3  11      744.15      722.20     53.89 o
  -7   3  11     1659.47     1656.78     65.62 o
  -6   3  11      255.32      316.48     32.73 o
  -5   3  11     1641.52     1600.05     59.93 o
  -4   3  11     2853.90     2889.40     91.09 o
  -3   3  11      757.11      727.54     59.43 o
  -2   3  11      502.66      433.20     46.98 o
  -1   3  11      397.21      449.45     31.33 o
   0   3  11     1076.93     1108.98     45.73 o
   1   3  11      460.10      502.75     32.58 o
   2   3  11      390.13      412.02     31.32 o
   3   3  11      789.97      861.47     65.39 o
   4   3  11     2719.98     2731.51    116.32 o
   5   3  11     1462.84     1405.29     84.57 o
   6   3  11      264.01      373.06     52.04 o
   7   3  11     1786.51     1687.82     96.23 o
   8   3  11      853.51      934.02     56.17 o
   9   3  11      196.39      193.02     48.89 o
  10   3  11      163.57      133.70     45.49 o
 -10   4  11      169.12      198.81     32.11 o
  -9   4  11       81.05       88.02     29.87 o
  -8   4  11     2018.65     2009.24     60.88 o
  -7   4  11      250.41      282.28     72.33 o
  -6   4  11      142.69      125.42     27.35 o
  -5   4  11      124.53      109.20     35.04 o
  -4   4  11       16.92       30.92     30.39 o
  -3   4  11     1879.14     1729.56     90.35 o
  -2   4  11     1128.46     1074.30     71.83 o
  -1   4  11     1793.27     1778.48     58.77 o
   0   4  11      158.56      138.39     18.54 o
   1   4  11     1949.98     1915.00     67.72 o
   2   4  11     1122.67     1201.44     51.11 o
   3   4  11     1682.30     1750.33     62.82 o
   4   4  11        0.01        0.00     21.04 o
   5   4  11       77.75      124.31     36.86 o
   6   4  11      174.81      185.90     42.28 o
   7   4  11      301.07      238.87     46.93 o
   8   4  11     1972.75     1981.60     74.39 o
   9   4  11      121.73      132.82     30.54 o
  10   4  11      210.56      242.87     39.57 o
 -10   5  11       88.90        5.64     36.93 o
  -9   5  11       96.92      122.32     32.28 o
  -8   5  11      882.16      946.95     42.83 o
  -7   5  11      207.38      210.05     29.32 o
  -6   5  11     1132.59     1119.52     52.72 o
  -5   5  11      819.65      810.94     66.39 o
  -4   5  11      711.65      608.57     59.97 o
  -3   5  11      357.94      285.11     47.40 o
  -2   5  11      568.14      579.98     37.16 o
  -1   5  11     1559.61     1568.89     46.32 o
   0   5  11      904.14      927.85     40.05 o
   1   5  11     1464.08     1501.69     81.38 o
   2   5  11      562.01      514.58     64.18 o
   3   5  11      488.73      505.58     36.89 o
   4   5  11      686.85      688.88     43.37 o
   5   5  11      811.20      775.18     71.86 o
   6   5  11      833.40      957.96     74.90 o
   7   5  11      243.04      160.43     42.24 o
   8   5  11      697.16      703.03     72.25 o
   9   5  11       62.21       67.73     26.18 o
  10   5  11      144.71      144.95     32.00 o
  -9   6  11      176.73      189.21     46.73 o
  -8   6  11      332.12      332.40     41.49 o
  -7   6  11      219.06      228.88     32.17 o
  -6   6  11      220.80      253.18     43.30 o
  -5   6  11     2915.08     3106.32    131.11 o
  -4   6  11     1001.77      986.51     74.03 o
  -3   6  11     1504.11     1473.06     88.07 o
  -2   6  11     2194.14     2152.83     68.69 o
  -1   6  11      422.53      425.66     26.48 o
   0   6  11      135.00      130.49     22.23 o
   1   6  11      329.47      355.80     31.54 o
   2   6  11     2276.32     2353.96    149.09 o
   3   6  11     1469.98     1467.04     59.20 o
   4   6  11      848.39      795.62     46.72 o
   5   6  11     2841.55     2770.10     87.19 o
   6   6  11      245.51      300.03     34.93 o
   7   6  11      165.00      152.58     43.25 o
   8   6  11      319.47      321.76     51.66 o
   9   6  11      220.04      278.41     37.50 o
  -9   7  11      288.50      268.90     51.22 o
  -8   7  11      482.76      497.57     62.82 o
  -7   7  11     1554.18     1600.06     98.17 o
  -6   7  11       70.21      124.12     43.68 o
  -5   7  11      167.21      163.78     42.19 o
  -4   7  11     2054.39     1881.15    101.20 o
  -3   7  11      152.06       87.68     36.73 o
  -2   7  11      633.79      547.70     38.30 o
  -1   7  11      783.46      820.28     46.37 o
   0   7  11       65.18       69.59     20.38 o
   1   7  11      791.29      756.15     42.76 o
   2   7  11      676.82      701.01     43.19 o
   3   7  11      204.25      194.51     28.34 o
   4   7  11     1916.67     1989.41    115.75 o
   5   7  11      103.50      104.14     28.58 o
   6   7  11       48.96       55.21     25.65 o
   7   7  11     1552.47     1482.32     68.01 o
   8   7  11      540.14      552.64     64.85 o
   9   7  11      267.24      214.27     46.47 o
  -8   8  11       81.18       35.35     38.75 o
  -7   8  11      120.21      116.36     40.82 o
  -6   8  11      276.35      345.25     51.42 o
  -5   8  11      120.27      111.22     40.07 o
  -4   8  11      209.69      141.62     42.83 o
  -3   8  11      752.17      723.99     69.37 o
  -2   8  11      144.30      150.50     27.35 o
  -1   8  11      653.92      678.53     44.19 o
   0   8  11       12.99        0.00     30.79 o
   1   8  11      648.07      665.33     40.82 o
   2   8  11      184.30      208.92     42.89 o
   3   8  11      702.72      651.51     43.40 o
   4   8  11      215.55      179.36     29.31 o
   5   8  11      131.96      174.54     30.46 o
   6   8  11      319.88      343.87     55.98 o
   7   8  11      174.78      216.17     68.37 o
   8   8  11       55.47       47.05     27.84 o
  -7   9  11      271.08      327.21     55.94 o
  -6   9  11     1269.78     1362.94     94.02 o
  -5   9  11      610.26      595.98     66.32 o
  -4   9  11      986.60      967.98     78.66 o
  -3   9  11      167.62      181.56     45.35 o
  -2   9  11      132.71      127.54     28.14 o
  -1   9  11       47.70       55.12     65.34 o
   0   9  11       71.50       22.18     32.19 o
   1   9  11       50.65       52.06     33.17 o
   2   9  11      176.17      156.54     27.24 o
   3   9  11       91.27       94.44     51.62 o
   4   9  11     1021.50     1080.11     56.19 o
   5   9  11      566.83      500.31     42.55 o
   6   9  11     1471.77     1492.72     67.90 o
   7   9  11      287.33      263.40     60.60 o
  -5  10  11       49.34      138.86     48.88 o
  -4  10  11        7.50       24.61     36.71 o
  -3  10  11     1795.00     1706.04    103.92 o
  -2  10  11     2614.78     2692.35     96.95 o
  -1  10  11       31.44       26.54     25.58 o
   0  10  11        8.66        0.00     33.08 o
   1  10  11       85.02       82.93     38.83 o
   2  10  11     2511.69     2396.22    117.05 o
   3  10  11     1993.86     1894.27    107.57 o
   4  10  11        3.34        0.00     25.16 o
   5  10  11       58.06       46.75     26.61 o
  -3  11  11       19.17        0.00     41.39 o
  -2  11  11        2.67       43.05     26.66 o
  -1  11  11      567.68      711.54     51.48 o
   0  11  11      461.95      542.54     61.84 o
   1  11  11      695.89      711.18     68.68 o
   2  11  11       12.10       53.26     37.57 o
   3  11  11        9.20       93.74     43.63 o
   0   0  12      738.41      742.74     57.23 o
   1   0  12     2592.67     2571.72     74.23 o
   2   0  12     2401.81     2504.11    142.21 o
   3   0  12     2112.44     2182.02    188.70 o
   4   0  12     2570.86     2577.78     76.17 o
   5   0  12      224.04      249.08     42.95 o
   6   0  12      290.31      301.72     46.48 o
   7   0  12      130.65       98.05     41.16 o
   8   0  12      259.31      236.56     47.73 o
   9   0  12      434.95      496.58     62.37 o
  10   0  12      490.79      390.54     58.32 o
 -10   1  12       95.97      143.22     33.40 o
  -9   1  12      173.07      190.65     45.10 o
  -8   1  12      195.86      173.07     43.27 o
  -7   1  12      313.61      331.72     51.36 o
  -6   1  12     1466.87     1294.68     59.21 o
  -5   1  12      480.24      459.39     52.37 o
  -4   1  12      223.58      180.87     38.59 o
  -3   1  12      425.84      449.13     50.29 o
  -2   1  12       76.99       84.97     21.77 o
  -1   1  12     2606.88     2601.15    115.08 o
   0   1  12      369.63      377.98     61.97 o
   1   1  12     2590.83     2649.27     75.64 o
   2   1  12       56.11       59.61     21.31 o
   3   1  12      410.86      458.30     34.83 o
   4   1  12      133.63      138.11     33.54 o
   5   1  12      414.02      374.84     50.51 o
   6   1  12     1623.77     1625.07     96.29 o
   7   1  12      289.46      317.16     51.13 o
   8   1  12      106.05       87.78     39.31 o
   9   1  12      197.31      151.81     45.03 o
  10   1  12       59.50       89.75     44.91 o
 -10   2  12      114.19      111.39     28.94 o
  -9   2  12       78.84       60.00     26.62 o
  -8   2  12      507.92      537.35     43.59 o
  -7   2  12      645.39      660.33     45.38 o
  -6   2  12      401.20      377.39     50.80 o
  -5   2  12      477.31      454.22     53.11 o
  -4   2  12      323.17      298.43     46.15 o
  -3   2  12      122.43      150.79     34.67 o
  -2   2  12      189.20      156.54     35.00 o
  -1   2  12      603.13      615.44     36.43 o
   0   2  12     1676.90     1727.23     59.90 o
   1   2  12      629.82      604.88     37.44 o
   2   2  12       99.32       81.50     22.16 o
   3   2  12      155.81      151.75     26.08 o
   4   2  12      233.48      257.25     46.79 o
   5   2  12      380.25      296.78     46.24 o
   6   2  12      371.82      458.39     56.90 o
   7   2  12      510.49      546.79     62.93 o
   8   2  12      467.77      478.23     61.62 o
   9   2  12       73.64      107.43     39.18 o
  10   2  12      203.91      120.81     43.56 o
  -9   3  12      247.66      343.04     40.19 o
  -8   3  12     1202.20     1187.62     69.92 o
  -7   3  12      141.11      164.88     23.58 o
  -6   3  12      571.18      559.25     41.18 o
  -5   3  12      602.71      553.17     57.86 o
  -4   3  12      725.18      754.01     64.26 o
  -3   3  12      903.34      809.39     66.45 o
  -2   3  12     1443.44     1467.96     84.68 o
  -1   3  12      934.52      950.72     70.12 o
   0   3  12     1400.55     1328.56     80.32 o
   1   3  12      932.24      853.71     43.29 o
   2   3  12     1423.67     1381.78     58.27 o
   3   3  12      747.46      779.41     65.40 o
   4   3  12      931.11      848.09     68.56 o
   5   3  12      535.69      627.14     62.89 o
   6   3  12      619.49      523.60     59.18 o
   7   3  12      132.71       61.64     33.92 o
   8   3  12     1030.06     1035.50     84.63 o
   9   3  12      181.64      162.17     44.14 o
  -9   4  12       84.55      143.93     52.21 o
  -8   4  12      770.25      809.52     50.32 o
  -7   4  12       23.81        4.07     22.67 o
  -6   4  12      363.20      485.14     58.61 o
  -5   4  12     1329.90     1359.03     86.50 o
  -4   4  12       10.20       39.76     33.74 o
  -3   4  12      200.08      158.91     38.57 o
  -2   4  12     2010.99     1869.45     98.51 o
  -1   4  12       78.88       73.67     36.06 o
   0   4  12      287.01      238.42     26.32 o
   1   4  12      110.94      101.89     19.44 o
   2   4  12     1719.57     1705.32     63.46 o
   3   4  12      271.81      262.35     46.46 o
   4   4  12        2.50        0.00     29.91 o
   5   4  12     1400.72     1382.49     87.35 o
   6   4  12      451.73      485.92     58.72 o
   7   4  12       30.06        2.30     34.94 o
   8   4  12      705.83      877.70     79.01 o
   9   4  12       57.70       26.86     35.98 o
  -9   5  12      261.12      235.25     35.77 o
  -8   5  12      403.38      386.18     31.74 o
  -7   5  12     1111.31     1065.99     81.78 o
  -6   5  12      662.28      741.73     68.52 o
  -5   5  12      168.59      182.95     45.87 o
  -4   5  12       38.96       89.53     37.18 o
  -3   5  12      317.28      420.82     53.45 o
  -2   5  12      411.59      473.96     56.62 o
  -1   5  12       17.28       23.48     21.58 o
   0   5  12       44.40       56.43     17.79 o
   1   5  12       13.26        5.20     17.94 o
   2   5  12      417.87      410.51     35.19 o
   3   5  12      275.99      287.86     32.18 o
   4   5  12       27.53       35.72     30.80 o
   5   5  12      162.65      201.28     44.15 o
   6   5  12      724.01      680.71     67.25 o
   7   5  12     1272.50     1366.97     93.76 o
   8   5  12      446.62      458.76     61.00 o
   9   5  12      261.01      334.84     59.06 o
  -8   6  12      247.48      279.93     52.11 o
  -7   6  12      170.42      176.77     44.17 o
  -6   6  12     1418.02     1418.56     93.77 o
  -5   6  12     1210.94     1334.89     89.41 o
  -4   6  12      313.91      221.36     44.08 o
  -3   6  12      287.40      326.62     51.20 o
  -2   6  12     1295.21     1476.82     92.71 o
  -1   6  12      206.10      207.28     22.76 o
   0   6  12      266.87      272.66     24.99 o
   1   6  12      220.22      194.70     46.05 o
   2   6  12     1473.48     1514.85     60.92 o
   3   6  12      321.48      338.86     78.11 o
   4   6  12      345.40      347.05     41.83 o
   5   6  12     1236.20     1227.84     59.44 o
   6   6  12     1508.39     1741.88    104.17 o
   7   6  12      168.97      259.84     52.79 o
   8   6  12      243.76      272.64     50.98 o
  -7   7  12       15.68       21.81     36.08 o
  -6   7  12       16.40       48.84     37.46 o
  -5   7  12     1154.27     1175.95     87.06 o
  -4   7  12     1433.64     1355.29     92.04 o
  -3   7  12      992.55      979.18     77.61 o
  -2   7  12      262.70      228.94     48.19 o
  -1   7  12      574.39      555.17    101.51 o
   0   7  12      988.28      984.12     52.86 o
   1   7  12      357.29      377.84     34.76 o
   2   7  12      266.11      209.08     28.76 o
   3   7  12      978.45     1075.12     57.66 o
   4   7  12     1349.73     1419.52     63.79 o
   5   7  12     1195.82     1166.03     61.05 o
   6   7  12       24.33       32.79     29.70 o
   7   7  12       14.62       73.14     38.75 o
  -6   8  12      357.97      375.37     58.67 o
  -5   8  12      497.22      416.95     58.68 o
  -4   8  12       55.03       24.42     34.28 o
  -3   8  12       95.27       75.40     42.27 o
  -2   8  12       13.68       22.72     36.28 o
  -1   8  12     1102.21     1242.25     58.31 o
   0   8  12     1008.75     1036.11     56.56 o
   1   8  12     1056.31      983.92     75.51 o
   2   8  12       28.25       31.38     23.86 o
   3   8  12      181.14      149.61     42.38 o
   4   8  12       58.79       48.88     24.59 o
   5   8  12      404.56      412.22     40.03 o
   6   8  12      415.48      433.92     43.07 o
  -5   9  12      512.80      534.20     68.85 o
  -4   9  12     1185.99     1267.81     91.52 o
  -3   9  12      411.26      486.30     62.82 o
  -2   9  12      280.21      279.66     52.49 o
  -1   9  12      729.41      827.10     52.05 o
   0   9  12       83.71       70.77     27.80 o
   1   9  12      758.44      693.55     67.63 o
   2   9  12      244.68      253.22     50.70 o
   3   9  12      522.86      471.33     41.09 o
   4   9  12     1146.46     1196.79     61.07 o
   5   9  12      506.89      500.00     43.73 o
  -2  10  12      441.99      509.50     68.23 o
  -1  10  12      487.29      490.75     44.40 o
   0  10  12      199.46      212.85     35.19 o
   1  10  12      480.63      498.93     60.83 o
   2  10  12      398.05      400.94     57.91 o
   1   0  13      673.63      651.72     39.78 o
   2   0  13     2307.81     2277.98     72.58 o
   3   0  13     1892.35     1794.21    133.94 o
   4   0  13       52.88       61.63     32.54 o
   5   0  13       68.96       47.10     41.87 o
   6   0  13      166.70      205.49     43.71 o
   7   0  13       20.17       42.20     39.13 o
   8   0  13        0.18        0.00     35.86 o
   9   0  13      681.80      764.51     76.62 o
  -9   1  13     1552.45     1562.24    134.09 o
  -8   1  13      570.90      516.79     63.03 o
  -7   1  13      158.94      203.88     48.99 o
  -6   1  13      131.26      157.67     43.32 o
  -5   1  13      490.81      493.47     54.27 o
  -4   1  13      456.36      490.43     54.70 o
  -3   1  13      318.64      347.34     49.02 o
  -2   1  13     1467.80     1630.56     89.67 o
  -1   1  13      536.79      532.18     44.12 o
   0   1  13       58.94       56.39     21.75 o
   1   1  13      334.64      277.55     30.08 o
   2   1  13     1375.66     1451.27     58.50 o
   3   1  13      293.76      324.32     75.43 o
   4   1  13      448.65      410.68     28.63 o
   5   1  13      655.00      814.29     73.06 o
   6   1  13      142.60      128.47     40.00 o
   7   1  13      161.86      178.22     45.69 o
   8   1  13      579.84      537.84     66.82 o
   9   1  13     1509.10     1539.92    102.65 o
  -8   2  13      142.55      135.33     30.38 o
  -7   2  13      124.90      129.73     30.40 o
  -6   2  13      694.42      754.75     70.09 o
  -5   2  13      650.52      674.20     64.06 o
  -4   2  13      424.20      424.55     53.51 o
  -3   2  13      367.54      350.28     48.92 o
  -2   2  13      386.19      381.99     49.71 o
  -1   2  13      986.38     1093.66     74.03 o
   0   2  13     2494.97     2344.05    108.94 o
   1   2  13     1090.05     1162.37     52.61 o
   2   2  13      476.20      522.29     37.65 o
   3   2  13      540.28      528.95     40.24 o
   4   2  13      521.99      563.21     42.25 o
   5   2  13      745.08      760.65     71.00 o
   6   2  13      736.65      770.43     71.57 o
   7   2  13      190.53      184.39     46.28 o
   8   2  13      143.61      120.23     43.89 o
  -8   3  13      990.75      943.80     79.26 o
  -7   3  13      311.72      374.22     40.67 o
  -6   3  13      419.26      459.89     55.75 o
  -5   3  13      764.99      754.07     68.97 o
  -4   3  13      590.86      678.73     64.76 o
  -3   3  13     2324.37     2177.90    109.84 o
  -2   3  13      897.54      880.62     71.53 o
  -1   3  13      421.43      422.93     53.42 o
   0   3  13      145.27       63.97     32.51 o
   1   3  13      497.96      446.51     37.06 o
   2   3  13      937.73      979.09     53.22 o
   3   3  13     2500.51     2504.28    102.71 o
   4   3  13      703.42      696.84     67.46 o
   5   3  13      752.91      618.55     64.82 o
   6   3  13      306.76      227.76     47.50 o
   7   3  13      362.97      369.57     56.36 o
   8   3  13     1063.12     1186.00     93.60 o
  -8   4  13      709.26      526.35     63.62 o
  -7   4  13      130.33      147.17     43.30 o
  -6   4  13      428.13      385.44     54.48 o
  -5   4  13     1687.33     1748.00    102.44 o
  -4   4  13      494.27      492.93     58.57 o
  -3   4  13      365.30      367.83     54.46 o
  -2   4  13      123.11      139.15     41.85 o
  -1   4  13      528.11      543.63     40.83 o
   0   4  13      152.63      135.10     32.88 o
   1   4  13      491.10      520.47     40.53 o
   2   4  13      133.93      125.05     29.18 o
   3   4  13      409.29      366.00     51.24 o
   4   4  13      585.72      485.38     57.29 o
   5   4  13     1527.71     1525.86     96.72 o
   6   4  13      511.98      482.07     61.09 o
   7   4  13      149.64      175.11     48.92 o
   8   4  13      571.21      533.59     67.62 o
  -7   5  13      121.52       32.13     39.58 o
  -6   5  13       92.24       68.56     37.29 o
  -5   5  13      336.65      353.25     53.37 o
  -4   5  13       46.86       68.95     38.26 o
  -3   5  13      273.96      316.24     51.32 o
  -2   5  13      210.17      167.50     43.14 o
  -1   5  13      981.40     1007.63     67.87 o
   0   5  13      345.38      323.65     34.09 o
   1   5  13      972.35      970.98     42.28 o
   2   5  13      183.35      238.80     26.45 o
   3   5  13      315.21      288.75     48.42 o
   4   5  13      106.17      124.83     42.63 o
   5   5  13      323.96      325.65     53.78 o
   6   5  13      150.43      201.87     49.02 o
   7   5  13      108.47      104.22     47.36 o
  -6   6  13       69.58       44.18     35.81 o
  -5   6  13       63.20       25.32     34.95 o
  -4   6  13      410.72      428.73     58.82 o
  -3   6  13       57.00       32.51     35.84 o
  -2   6  13     1599.21     1453.41     94.14 o
  -1   6  13      938.26      859.60     75.51 o
   0   6  13      619.18      607.78     72.61 o
   1   6  13      938.96      951.05     42.93 o
   2   6  13     1538.05     1540.58     64.91 o
   3   6  13       56.62       78.45     28.52 o
   4   6  13      467.14      399.57     39.31 o
   5   6  13       82.77       59.28     38.08 o
   6   6  13       83.39      100.02     39.20 o
  -5   7  13       98.08      154.23     45.82 o
  -4   7  13      784.04      844.88     77.74 o
  -3   7  13      369.70      407.22     57.97 o
  -2   7  13      823.93      857.13     77.03 o
  -1   7  13       76.27       96.65     41.49 o
   0   7  13      201.56      258.52     51.78 o
   1   7  13       80.23       86.58     22.39 o
   2   7  13      788.41      805.57     49.02 o
   3   7  13      376.55      295.69     35.71 o
   4   7  13      649.83      601.29     47.40 o
   5   7  13      115.39       92.66     32.29 o
  -4   8  13       22.30        7.78     37.89 o
  -3   8  13      346.92      332.66     55.85 o
  -2   8  13      668.32      655.42     71.58 o
  -1   8  13      153.00      129.04     44.79 o
   0   8  13       43.77       50.86     27.02 o
   1   8  13      176.35      187.52     82.11 o
   2   8  13      731.82      639.31     64.86 o
   3   8  13      402.67      408.94     40.17 o
   4   8  13        8.56       18.10     35.47 o
  -1   9  13     1007.31     1133.93     91.17 o
   0   9  13     1481.25     1498.91     70.35 o
   1   9  13      870.99      936.40     65.73 o
   0   0  14     2872.74     2863.00    119.24 o
   1   0  14      191.18      219.28     43.67 o
   2   0  14       98.32       48.26     31.70 o
   3   0  14     1720.82     1868.17     99.78 o
   4   0  14     1158.23     1238.25     83.79 o
   5   0  14      414.10      450.66     61.71 o
   6   0  14       62.84       60.41     35.61 o
   7   0  14      421.69      432.27     63.85 o
  -7   1  14      314.71      342.39     58.34 o
  -6   1  14     1641.49     1769.94    108.70 o
  -5   1  14      503.53      401.14     54.51 o
  -4   1  14      361.93      319.18     50.85 o
  -3   1  14       56.88       68.75     34.89 o
  -2   1  14      104.79       65.24     32.53 o
  -1   1  14      699.27      640.41     59.74 o
   0   1  14       30.51       55.27     22.35 o
   1   1  14      765.80      729.05     43.17 o
   2   1  14      123.02      143.96     25.92 o
   3   1  14       33.46       32.19     28.67 o
   4   1  14      263.33      178.00     47.85 o
   5   1  14      478.92      510.82     64.54 o
   6   1  14     1504.51     1645.90    105.85 o
   7   1  14      304.97      317.70     58.65 o
  -7   2  14      928.06      939.08     83.33 o
  -6   2  14      344.47      331.19     39.60 o
  -5   2  14      573.80      607.31     64.67 o
  -4   2  14      480.29      510.49     59.62 o
  -3   2  14      247.10      236.97     48.22 o
  -2   2  14     1139.92     1152.93     81.32 o
  -1   2  14      105.31       98.71     37.09 o
   0   2  14       17.19        5.93     31.73 o
   1   2  14      118.41      144.77     39.29 o
   2   2  14     1249.09     1210.73     46.90 o
   3   2  14      222.18      204.00     32.56 o
   4   2  14      411.32      439.61     49.96 o
   5   2  14      516.78      553.87     64.78 o
   6   2  14      390.84      417.66     59.97 o
   7   2  14     1027.57      905.81     83.14 o
  -6   3  14        5.76       45.06     35.06 o
  -5   3  14      734.69      779.15     73.16 o
  -4   3  14       17.45        0.00     32.32 o
  -3   3  14      919.81      872.97     73.25 o
  -2   3  14      827.81      864.26     74.91 o
  -1   3  14      766.03      701.55     65.69 o
   0   3  14      341.39      367.37     52.37 o
   1   3  14      787.16      776.10    106.35 o
   2   3  14      717.68      714.54    151.52 o
   3   3  14      853.95      956.15     54.82 o
   4   3  14       18.39       12.09     25.77 o
   5   3  14      755.37      746.30     74.80 o
   6   3  14        3.55       34.20     39.30 o
  -6   4  14      378.02      419.07     61.42 o
  -5   4  14      903.98      959.29     80.60 o
  -4   4  14     1212.88     1238.08     89.86 o
  -3   4  14      357.92      411.26     56.79 o
  -2   4  14      673.27      648.71     64.96 o
  -1   4  14       76.35       61.15     23.79 o
   0   4  14       19.99        0.59     23.57 o
   1   4  14       98.58      101.33     26.84 o
   2   4  14      617.75      557.24     45.02 o
   3   4  14      277.56      275.85     36.56 o
   4   4  14     1215.20     1098.19     60.33 o
   5   4  14      720.45      763.45     74.25 o
   6   4  14      399.76      425.11     62.96 o
  -5   5  14      928.29      934.43     83.12 o
  -4   5  14       84.25      141.21     46.64 o
  -3   5  14       84.96      211.16     51.19 o
  -2   5  14      311.01      327.21     54.28 o
  -1   5  14      798.32      897.70     76.70 o
   0   5  14     2178.11     2261.64    137.57 o
   1   5  14      966.33     1042.50     74.98 o
   2   5  14      335.52      436.24     41.56 o
   3   5  14      100.75       90.03     31.81 o
   4   5  14      100.66      124.04     42.91 o
   5   5  14      884.64      993.09     84.55 o
  -4   6  14      330.66      270.35     52.17 o
  -3   6  14     1274.67     1254.37     97.23 o
  -2   6  14      227.46      192.79     45.87 o
  -1   6  14      685.57      741.53     75.46 o
   0   6  14       53.70      130.28     50.27 o
   1   6  14      668.86      643.38     47.13 o
   2   6  14      207.50      222.53     27.93 o
   3   6  14     1426.73     1456.99     69.42 o
   4   6  14      310.61      314.86     53.37 o
  -2   7  14      119.87      121.37     44.78 o
  -1   7  14       74.52       59.82     40.56 o
   0   7  14       88.02      346.61     67.67 o
   1   7  14       99.07       74.54     46.79 o
   2   7  14      111.99      110.88     25.22 o
   1   0  15        0.35       21.96     31.69 o
   2   0  15      563.40      509.93     58.82 o
   3   0  15      121.70       89.87     35.62 o
   4   0  15      901.26      863.23     54.58 o
   5   0  15       64.98       93.49     45.85 o
  -5   1  15     1268.37     1325.74     67.70 o
  -4   1  15      430.01      420.78     56.84 o
  -3   1  15      572.21      673.70     67.14 o
  -2   1  15      230.97      198.63     43.07 o
  -1   1  15      698.25      733.01     66.92 o
   0   1  15      721.64      763.81     68.96 o
   1   1  15      601.20      601.27     63.22 o
   2   1  15      199.12      183.15     42.29 o
   3   1  15      489.49      486.36     60.80 o
   4   1  15      412.47      402.83     62.07 o
   5   1  15     1205.32     1248.11     98.39 o
  -4   2  15       88.16      150.95     45.89 o
  -3   2  15       46.53       27.35     33.69 o
  -2   2  15      123.87       81.80     38.77 o
  -1   2  15      817.53      905.15     76.99 o
   0   2  15      558.60      702.79     69.99 o
   1   2  15      786.14      704.44     65.84 o
   2   2  15      121.57       85.15     59.44 o
   3   2  15       83.94      109.47     30.01 o
   4   2  15      147.36      134.82     44.49 o
  -4   3  15      115.57      117.27     43.59 o
  -3   3  15     1435.67     1491.11     99.03 o
  -2   3  15      512.09      644.37     68.27 o
  -1   3  15      175.57      127.23     41.42 o
   0   3  15      265.84      271.21     33.66 o
   1   3  15      200.43      196.92     32.39 o
   2   3  15      478.45      492.70     44.68 o
   3   3  15     1409.60     1394.81     68.15 o
   4   3  15      113.10      171.20     42.17 o
  -3   4  15      135.66      106.54     42.62 o
  -2   4  15      547.39      447.31     62.50 o
  -1   4  15      197.27      225.32     33.78 o
   0   4  15       94.31        3.59     25.49 o
   1   4  15      229.08      252.90     35.66 o
   2   4  15      430.85      398.19     41.05 o
   3   4  15      100.63       95.64     36.55 o
  -1   5  15      134.80      165.06     48.96 o
   0   5  15      318.98      271.90     54.56 o
   1   5  15      199.55      244.10     36.86 o
 
